# Supplementary material for: Genome-wide screen for modifiers of Na+/K+ATPase alleles identifies critical genetic loci
Source: Mol Brain. 2014 Dec 5;7:89. doi: 10.1186/s13041-014-0089-3 (PMC4302446; doi:10.1186/s13041-014-0089-3)
Supplement: Additional file 1: — Data from the primary and verification Df screens. [file 13041_2014_89_MOESM1_ESM.xls]

## Sheet: DTS1 Primary Screen
BLStock#	DfName	Average	STDev	N	Animal1	Animal2	Animal3	Animal4	Animal5	Animal6	Animal7	Animal8	Animal9	Animal10
7929	Df(3L)Exel8104	0	0	10	0	0	0	0	0	0	0	0	0	0
8921	Df(3R)ED5623	0	0	10	0	0	0	0	0	0	0	0	0	0
6755	Df(3L)BSC23	10	2.86744	10	7	13	10	11	13	9	5	8	14	10
6962	Df(3R)ED2	13.2	7.22342	10	6	7	13	18	24	1	11	16	14	22
27886	Df(1)BSC834	13.6667	8.0829	3	5	15	21
23666	Df(2R)BSC281	25.2	7.26942	10	15	17	18	20	23	31	32	33	31	32
24990	Df(3R)BSC486	17.75	10.0392	8	17	9	10	13	13	40	17	23
9482	Df(3R)ED10642	17.8	1.31656	10	16	16	17	17	18	19	18	18	19	20
9626	Df(2R)BSC199	18.1	7.06242	10	7	11	12	14	17	20	22	24	25	29
9641	Df(2L)BSC213	19.1	2.18327	10	15	18	18	18	18	20	20	20	21	23
8033	Df(1)ED6957	19.1111	4.45658	9	10	19	20	21	17	17	19	23	26
27365	Df(3R)BSC793	19.4	10.2545	10	13	22	8	9	11	18	31	39	16	27
8099	Df(3L)ED4685	19.5	5.68135	10	25	11	17	26	30	16	17	17	18	18
24993	Df(3R)BSC489	19.6	6.51835	10	9	9	14	23	25	21	23	26	21	25
9682	Df(2L)ED1378	19.6667	4.93288	3	14	22	23
24965	Df(3R)BSC461	19.6667	5.68624	3	26	15	18
7680	Df(3R)Exel6201	19.7	4.90011	10	17	18	22	25	9	17	22	26	19	22
26560	Df(1)BSC708	19.7	7.6165	10	19	41	16	17	19	19	15	16	17	18
6478	Df(2L)BSC17	20	4.34613	10	16	18	22	24	27	14	16	17	22	24
2597	Df(3R)10-65	20.7	4.76212	10	16	17	20	21	25	32	17	20	21	18
8029	Df(3R)ED5577	21	1.82574	4	19	23	20	22
9061	Df(2L)ED793	21	3.55903	10	16	17	19	20	22	24	18	23	24	27
24109	Df(2L)ED761	21	8.24621	10	28	28	35	28	17	17	17	17	15	8
8913	Df(2R)ED2354	21.1	3.72529	10	22	16	19	19	19	20	20	21	27	28
5281	Df(1)dx81	21.2	12.4579	5	27	27	35	4	13
9350	Df(1)ED7424	21.2	4.93964	10	11	18	20	24	28	19	19	23	23	27
3547	Df(3R)L127	21.4	3.53396	10	15	21	23	24	26	18	19	22	26	20
8672	Df(2L)BSC106	21.4	2.54733	10	18	19	20	22	24	19	21	21	25	25
8898	Df(1)ED7170	21.5	8.63134	10	10	12	15	17	20	21	26	32	25	37
9090	Df(3R)ED5644	21.5	3.27109	6	16	23	26	21	21	22
9208	Df(3R)ED5815	21.5	4.40328	10	21	16	25	23	30	16	18	19	23	24
24142	Df(3R)ED6346	21.5	2.63523	10	22	23	25	17	18	22	22	23	24	19
24955	Df(3L)BSC451	21.6	8.08565	10	18	17	15	24	27	27	13	17	18	40
26837	Df(3R)BSC739	21.6	0.894427	5	21	21	21	23	22
8103	Df(3R)ED5177	21.7	4.49815	10	23	25	29	14	18	21	22	27	19	19
26847	Df(3R)BSC749	21.7	7.04036	10	27	31	8	18	22	22	28	14	20	27
7749	Df(2R)Exel6284	21.8	5.47317	10	12	17	18	22	19	21	25	27	28	29
8954	Df(1)ED7374	21.875	9.76053	8	2	15	20	22	26	29	29	32
8836	Df(2L)BSC111	22	14.8549	10	17	27	35	56	9	11	11	12	14	28
8914	Df(2R)ED2436	22	5.4365	10	14	16	18	19	20	28	28	29	22	26
8935	Df(2L)ED1203	22	7.19568	10	17	36	28	14	26	26	14	15	22	22
9510	Df(2L)BSC151	22.4	3.40588	10	21	20	19	18	23	28	28	21	23	23
24413	Df(3L)BSC389	22.4	3.65756	10	20	24	18	19	27	29	20	21	21	25
8901	Df(2L)ED19	22.6	3.71484	5	21	28	18	22	24
9226	Df(3R)ED5100	22.6	7.07421	10	8	18	20	24	25	27	36	22	22	24
24946	Df(3L)BSC442	22.8	4.82586	10	14	22	23	21	29	18	20	26	26	29
25740	Df(3R)BSC650	22.8571	8.82097	7	8	15	26	22	25	31	33
9053	Df(1)ED6443	22.875	4.12094	8	25	30	22	26	21	23	17	19
8918	Df(2R)ED3683	22.9	6.60724	10	19	25	16	23	25	26	36	14	28	17
26513	Df(2R)BSC661	22.9	6.88719	10	14	18	18	19	22	22	25	26	26	39
7079	Df(3L)BSC35	23	8.44591	10	13	18	13	20	26	30	29	40	23	18
8101	Df(3L)ED4978	23	4.66667	10	17	18	19	21	24	30	23	23	24	31
8923	Df(3R)ED6085	23	9.34523	10	10	14	15	16	21	26	32	38	25	33
7413	Df(3R)BSC43	23.1	12.8188	10	17	21	25	28	33	5	13	17	20	52
8673	Df(2L)BSC107	23.1	1.91195	10	19	21	23	23	23	24	24	24	24	26
9077	Df(3R)ED5330	23.2	4.34102	10	19	19	23	24	28	20	20	20	29	30
9481	Df(3R)ED10639	23.2	7.34544	10	19	14	14	30	32	23	35	26	20	19
26866	Df(2R)BSC769	23.2	5.59365	10	25	25	20	17	15	22	22	22	32	32
8047	Df(3L)ED201	23.3	4.11096	10	21	27	24	24	27	28	16	17	24	25
6780	Df(2R)14H10W-35	23.3333	4.47214	9	18	19	20	22	23	23	25	28	32
24412	Df(3L)BSC388	23.4	5.54176	10	25	20	22	25	30	15	18	22	23	34
1842	Df(3R)Antp17	23.6	4.64758	10	22	20	22	26	34	20	21	21	21	29
9066	Df(2R)ED3610	23.7	8.20637	10	14	14	18	20	22	24	29	23	34	39
26828	Df(3L)BSC730	23.7	4.59589	10	21	22	16	18	22	25	28	28	28	29
1990	Df(3R)Tpl10	23.8	7.94145	10	33	23	25	30	20	39	16	16	16	20
9219	Df(1)ED7331	23.8889	6.15314	9	19	25	25	29	16	19	19	28	35
2596	Df(3L)6B-29+Df(3R)6B-29	24	4	10	20	21	25	30	32	21	22	24	22	23
6646	Df(3L)BSC20	24	2.58199	10	20	20	23	23	24	25	25	26	28	26
9215	Df(3R)ED5495	24	8	10	28	22	23	3	24	27	30	32	25	26
3486	Df(3R)Ubx109	24.1	3.28126	10	21	21	21	22	22	24	25	27	28	30
24415	Df(3L)BSC391	24.1	5.50656	10	15	22	23	29	16	23	24	29	30	30
7443	Df(3R)BSC47	24.2	3.9101	10	19	21	22	29	29	29	20	22	25	26
8069	Df(3L)ED4475	24.3	6.23699	10	16	17	17	25	27	31	32	32	23	23
26525	Df(3L)BSC673	24.3	7.52846	10	24	26	28	34	35	15	18	24	27	12
23170	Df(2R)BSC274	24.3333	4.96655	6	19	19	24	25	27	32
9615	Df(2L)BSC188	24.4	4.42719	10	19	25	26	29	30	16	22	23	27	27
27888	Df(3L)BSC845	24.4	6.20394	10	15	16	28	31	25	18	24	26	33	28
8915	Df(2R)ED2457	24.5	8.57321	6	30	33	9	21	27	27
9642	Df(2L)BSC214	24.7	4.62	10	35	21	25	26	27	22	24	27	18	22
7681	Df(3R)Exel6202	24.75	12.2304	4	19	20	17	43
26574	Df(1)BSC722	24.75	6.29153	4	26	26	16	31
9715	Df(2L)BSC240	24.8	6.86052	10	33	33	16	18	21	20	25	30	33	19
24980	Df(3R)BSC476	24.8	3.99444	10	27	28	33	18	22	23	23	24	25	25
27582	Df(2R)BSC821	24.8	8.52187	10	17	18	20	20	21	23	26	27	30	46
7903	Df(2R)Exel7173	24.9	2.84605	10	22	28	20	23	24	24	27	27	25	29
27347	Df(3L)BSC775	25	9.1214	6	15	15	25	27	39	29
8074	Df(3L)ED217	25.1	5.10882	10	22	24	27	28	18	18	32	33	24	25
27372	Df(3L)BSC800	25.1	5.38413	10	20	21	22	24	26	31	33	33	19	22
25416	Df(1)BSC582	25.125	15.2918	8	6	9	15	18	27	42	42	42
2155	Df(3R)A113	25.2	6.41872	5	30	34	20	20	22
8102	Df(3L)ED5017	25.2	10.358	10	26	28	7	21	24	28	37	42	12	27
977	Df(1)DCB1-35b	25.25	12.9711	4	10	35	19	37
8089	Df(3L)ED230	25.25	4.86239	8	32	22	25	25	27	23	31	17
8674	Df(2L)BSC109	25.3	7.76101	10	23	32	33	34	35	16	16	24	24	16
9060	Df(2L)ED489	25.3	5.47824	10	27	27	29	16	21	25	27	29	34	18
24909	Df(3R)BSC321	25.3	2.54078	10	22	23	24	26	24	26	27	23	30	28
9211	Df(3R)ED6220	25.4	2.98887	10	23	26	28	27	27	25	26	30	20	22
9716	Df(2L)BSC241	25.4	11.0363	5	38	10	22	23	34
6964	Df(3L)BSC33	25.5	7.53142	10	16	17	20	22	23	24	29	31	34	39
997	Df(3L)AC1	25.6	25.4916	10	95	12	12	12	15	18	19	21	15	37
27577	Df(3L)BSC816	25.6	4.99333	10	22	22	27	29	29	27	19	22	23	36
1469	Df(2L)J39	25.7	4.02906	10	24	16	29	30	25	24	26	26	28	29
9153	Df(1)ED7005	25.7	4.80856	10	19	24	29	24	31	21	28	28	20	33
24113	Df(2L)ED1102	25.7	7.10321	10	18	22	24	26	21	22	23	25	34	42
26869	Df(1)BSC772	25.7	7.49889	10	10	25	32	21	21	21	31	31	31	34
24953	Df(3L)BSC449	25.8	2.65832	10	24	25	25	27	28	28	24	31	22	24
8949	Df(1)ED6802	26.1	7.5491	10	29	33	36	36	15	20	29	20	19	24
23663	Df(2L)BSC278	26.1429	3.33809	7	23	23	24	25	28	28	32
8975	Df(3L)BSC118	26.3	4.52278	10	22	22	23	23	27	27	28	31	36	24
741	Df(2R)M41A10	26.4	8.50098	10	18	22	25	24	38	41	35	24	19	18
9271	Df(2L)ED279	26.4286	5.96817	7	27	28	28	17	20	31	34
24379	Df(2R)BSC355	26.5	7.09068	10	20	23	24	36	42	21	21	26	26	26
27404	Df(3R)FDD-0317950	26.6	3.56526	10	21	22	24	24	28	28	28	30	30	31
27576	Df(3L)BSC815	26.6	4.90351	10	19	26	30	26	31	34	21	22	26	31
8906	Df(2L)ED678	26.7	5.63816	10	22	23	24	26	27	32	34	31	32	16
9718	Df(2L)BSC244	26.7	7.31893	10	45	22	25	33	25	25	27	21	22	22
27369	Df(3L)BSC797	26.7	5.65784	10	20	22	23	29	33	34	35	21	24	26
25005	Df(3R)BSC501	26.75	3.30404	4	23	26	27	31
8967	Df(3R)ED5147	26.8	4.77959	10	26	27	29	31	23	23	29	36	19	25
7641	Df(3R)Exel6162	26.8333	9.17424	6	16	16	26	36	36	31
6219	Df(1)v-L1	27.1	7.5196	10	13	17	23	28	28	28	31	31	36	36
23690	Df(2R)BSC307	27.2	5.3707	10	22	29	34	19	22	28	30	36	26	26
944	Df(1)JC70	27.4	8.14043	10	37	40	18	22	30	30	30	31	15	21
8955	Df(1)ED6906	27.4	6.85079	10	20	25	28	23	31	41	22	29	20	35
7917	Df(3R)Exel9020	27.4444	11.4903	9	11	12	30	38	40	40	24	19	33
9157	Df(2R)ED1770	27.5	3.24037	10	23	25	26	28	32	24	27	28	29	33
25126	Df(3R)BSC568	27.5	3.56682	10	26	32	28	26	26	32	33	24	24	24
26554	Df(2R)BSC702	27.5	5.19615	4	21	26	30	33
5411	Df(3L)Aprt-32	27.6	4.85798	10	22	23	25	26	29	33	38	25	26	29
8948	Df(1)ED6630	27.6	8.61781	10	18	18	19	36	36	23	34	34	38	20
9343	Df(2L)ED334	27.6	3.23866	10	22	28	28	29	31	33	24	26	26	29
7497	Df(2L)Exel6011	27.7	11.0559	10	14	13	30	43	46	19	24	26	29	33
9600	Df(2L)BSC165	27.7	7.30373	10	27	27	14	28	29	32	35	40	20	25
24970	Df(3R)BSC466	27.7	5.45792	10	25	26	29	29	33	34	36	20	24	21
26848	Df(3R)BSC750	27.7	5.1435	10	21	22	28	30	28	22	27	28	35	36
23674	Df(3L)BSC289	27.9	4.43346	10	24	24	25	26	26	27	27	29	33	38
903	Df(1)v-L3	28	10.3562	9	24	31	28	41	43	23	33	11	18
26858	Df(1)BSC761	28	21.8975	5	2	14	25	42	57
26516	Df(2R)BSC664	28.1	7.34015	10	44	35	31	30	27	23	20	20	25	26
24973	Df(3R)BSC469	28.2	5.95912	10	16	21	26	28	29	30	30	35	32	35
26569	Df(1)BSC717	28.2857	18.8035	7	38	37	1	2	32	42	46
744	Df(2L)M24F-B	28.3	10.3714	10	23	36	38	47	37	16	18	21	22	25
7543	Df(2R)Exel6061	28.3	4.24395	10	21	24	26	28	36	26	30	30	31	31
8061	Df(3L)ED210	28.3	7.83227	10	18	19	20	28	33	24	29	36	37	39
8946	Df(2L)ED1050	28.4	6.20394	10	20	22	22	35	32	30	35	37	25	26
8031	Df(1)ED411	28.5	6.65415	10	25	25	25	33	35	19	23	25	36	39
8073	Df(3L)ED4543	28.5	4.71993	10	23	24	25	25	26	32	27	33	35	35
9423	Df(2R)BSC135	28.5	8.96289	4	17	26	34	37
9700	Df(3L)BSC223	28.5	6.13279	10	29	30	29	36	24	27	37	28	30	15
25007	Df(3R)BSC503	28.5	4.50309	10	38	22	25	33	26	27	27	31	28	28
26551	Df(2R)BSC699	28.5	4.1833	6	21	26	31	31	31	31
8976	Df(3L)BSC119	28.6	4.77493	5	23	25	29	31	35
6698	Df(1)hl-a	28.7	14.7124	10	7	17	37	57	28	32	35	40	14	20
7585	Df(3L)Exel6106	28.7	5.90762	10	25	25	29	23	23	24	28	35	36	39
8904	Df(2L)ED4651	28.75	4.11299	4	26	34	25	30
3650	Df(3L)M21	28.8	4.04969	10	24	28	24	30	36	24	28	30	31	33
26533	Df(3R)BSC681	28.8	4.51664	10	30	30	31	34	34	20	23	26	30	30
26833	Df(3L)BSC735	28.8889	4.34294	9	26	29	30	36	22	28	34	25	30
7591	Df(3L)Exel6112	28.9	6.36745	10	19	23	32	37	22	26	29	30	33	38
7890	Df(2R)Exel7149	28.9	11.3377	10	22	28	28	5	28	37	41	45	22	33
8049	Df(3L)ED4191	28.9	9.8257	10	22	27	33	37	47	14	18	30	36	25
3469	Df(2R)PK1	29	9.89949	10	18	23	23	32	33	38	42	43	22	16
8035	Df(1)ED7294	29.1	7.24875	10	20	23	23	23	27	43	30	32	34	36
9267	Df(2R)ED3791	29.1667	7.78246	6	29	29	38	30	34	15
7713	Df(1)Exel6239	29.2	5.65292	10	19	23	35	30	30	26	27	30	35	37
9704	Df(2L)BSC227	29.2	3.01109	10	29	29	29	30	33	23	27	29	29	34
7634	Df(3R)Exel6155	29.3	9.67299	10	17	19	21	25	27	32	38	47	28	39
24386	Df(3L)BSC362	29.3	9.88883	10	26	27	28	34	42	43	9	21	31	32
25075	Df(3R)BSC547	29.375	6.32314	8	25	25	22	27	38	38	34	26
1467	Df(3R)P115	29.4	7.54542	10	21	24	28	34	35	39	42	22	23	26
9347	Df(3R)ED6187	29.4	8.79646	10	16	21	21	32	21	32	38	38	40	35
26836	Df(3R)BSC738	29.4	5.10338	10	22	30	25	26	33	37	26	27	31	37
901	Df(1)svr	29.7	9.36957	10	12	21	27	39	47	30	31	32	29	29
25006	Df(3R)BSC502	29.7	4.24395	10	26	26	28	28	29	29	28	29	34	40
25390	Df(3R)BSC567	29.7	6.84836	10	26	26	36	34	34	20	21	25	36	39
7588	Df(3L)Exel6109	29.8	6.64664	10	23	27	30	31	36	45	25	26	31	24
27353	Df(2L)BSC781	29.8889	7.1492	9	22		23	25	25	32	30	30	41	41
3678	Df(3R)sbd45	30	4.24264	10	25	27	29	31	34	35	24	27	32	36
9064	Df(2R)ED2426	30	5.24934	10	29	29	31	31	32	33	35	37	19	24
9424	Df(2R)BSC136	30	0	10	30	30	30	30	30	30	30	30	30	30
6867	Df(3L)BSC27	30.2	8.17585	10	14	22	26	27	28	35	37	37	37	39
9059	Df(1)ED7620	30.3	5.45792	10	27	28	32	32	33	37	19	26	32	37
9507	Df(2L)BSC148	30.3	7.55792	10	19	21	25	31	33	36	39	40	24	35
7709	Df(1)Exel6235	30.5	5.50252	10	26	26	33	33	37	38	24	24	28	36
26544	Df(2L)BSC692	30.6	6.25744	10	26	36	36	42	21	24	28	31	31	31
6609	Df(2R)BSC19	30.7	18.9447	10	36	14	15	18	20	26	47	76	23	32
8469	Df(2L)BSC50	30.7	14.8851	10	16	23	28	12	22	29	52	59	30	36
8970	Df(3L)BSC113	30.7	3.59166	10	28	30	33	29	33	34	26	25	34	35
24132	Df(2L)ED629	30.7	8.87005	10	21	25	29	35	40	50	24	25	26	32
8045	Df(2R)ED1612	30.75	9.97914	4	26	34	43	20
749	In(2R)/In(2LR)Gla	30.8	8.87944	10	28	29	29	42	48	20	20	26	31	35
8910	Df(2R)ED2219	30.8	7.56894	10	17	22	23	34	34	34	34	34	34	42
24378	Df(2L)BSC354	30.8	4.56557	10	24	30	37	37	25	28	29	31	32	35
25116	Df(3L)BSC553	30.8	13.8708	10	15	47	26	27	60	20	23	40	25	25
2234	Df(3R)R133	30.9	4.81779	10	36	24	26	26	29	31	31	32	35	39
7723	Df(1)Exel6255	30.9	4.25441	10	25	30	32	37	25	27	30	33	35	35
9497	Df(3R)BSC137	30.9	4.20185	10	22	30	34	36	28	29	35	34	32	29
9204	Df(3R)ED5339	31	6.45866	8	25	31	34	38	25	26	42	27
9596	Df(2R)BSC161	31	6.30696	10	26	27	27	29	29	32	38	28	28	46
24116	Df(2L)ED1272	31	7.68838	10	25	27	40	41	20	20	31	35	35	36
26541	Df(2L)BSC689	31	8.1377	10	26	28	39	41	45	23	23	24	27	34
26524	Df(3L)BSC672	31.1	6.99921	10	22	26	31	31	33	34	37	46	25	26
26568	Df(1)BSC716	31.1111	8.63777	9	32	34	35	39	15	18	39	34	34
1158	Df(1)rif	31.2	11.7549	10	8	16	26	39	40	27	37	37	45	37
7682	Df(3R)Exel6203	31.2	4.91709	10	23	25	27	30	31	33	34	35	37	37
9266	Df(2L)ED1473	31.2	10.0421	10	33	40	41	18	30	26	21	33	49	21
9701	Df(3L)BSC224	31.2	9.29516	10	28	32	34	43	17	22	25	45	40	26
23686	Df(2R)BSC303	31.3	5.65784	10	31	32	37	41	27	22	26	29	32	36
1491	Df(2L)r10	31.4	5.50151	10	24	28	28	32	33	38	33	37	38	23
6457	Df(3L)BSC12	31.5	5.60258	10	29	30	33	34	36	38	39	21	26	29
9422	Df(4)ED6369	31.5	7.80669	10	21	27	31	34	25	29	31	36	50	31
6647	Df(2R)BSC22	31.7	4.16467	10	33	35	32	38	29	31	26	26	30	37
24516	Df(3R)ED50003	31.7	4.94526	10	24	26	30	30	31	31	33	34	37	41
26523	Df(3L)BSC671	31.7	7.87471	10	22	26	29	32	41	41	45	25	27	29
7885	Df(2R)Exel9060	31.8	6.03324	10	27	29	33	35	35	37	37	37	18	30
24395	Df(3L)BSC371	32	17.4929	10	17	19	8	39	24	26	27	43	52	65
27352	Df(2R)BSC780	32.1	12.6618	10	63	24	26	32	35	17	21	33	33	37
167	Df(2L)TW161	32.2	8.18942	10	31	32	35	38	40	19	40	17	32	38
8679	Df(2L)ED1303	32.2	17.9988	10	21	23	27	29	43	39	47	70	11	12
25431	Df(2R)BSC598	32.2	9.80703	10	20	28	29	37	40	42	51	25	25	25
4961	Df(2R)Kr10	32.3	27.0967	10	34	108	21	14	20	23	26	27	25	25
7521	Df(2L)Exel6038	32.4	7.21418	10	25	26	27	37	37	39	28	28	30	47
7546	Df(2R)Exel6064	32.4	11.1375	10	40	32	33	36	17	20	23	43	53	27
8097	Df(3L)ED4502	32.4	15.02	10	15	21	43	49	59	16	23	24	33	41
2352	Df(3R)X3F	32.6	5.60159	10	26	28	31	38	25	29	33	37	39	40
7871	Df(2R)Exel8057	32.6	1.83787	10	31	31	31	32	32	32	33	33	34	37
8908	Df(2L)ED94	32.6	4.67143	10	30	32	26	27	29	32	38	36	37	39
9063	Df(2R)ED1791	32.6	7.96102	10	47	25	30	35	22	24	29	36	39	39
25734	Df(1)BSC644	32.7778	7.24185	9	33	39	23	22	26	38	39	40	35
7708	Df(1)Exel6234	32.8	9.82966	10	19	29	29	23	23	37	37	37	48	46
24336	Df(1)BSC310	32.8889	5.1586	9	38	28	36	36	42	29	29	29	29
7002	Df(3L)1-16	32.9	9.84829	10	9	30	31	32	33	34	34	37	44	45
8060	Df(3L)ED4341	32.9	13.715	10	16	19	50	23	24	52	27	29	39	50
23665	Df(2R)BSC280	32.9	1.72884	10	34	34	34	34	34	34	33	32	31	29
25011	Df(3R)BSC507	32.9	6.72392	10	26	29	38	44	26	28	29	30	37	42
7498	Df(2L)Exel6012	33	8.32666	10	24	25	27	27	35	33	40	40	29	50
7676	Df(3R)Exel6197	33	17.0685	10	20	24	17	18	24	33	38	46	37	73
8912	Df(2R)ED2247	33	7.07107	2	28	38
25019	Df(3R)BSC515	33	8.09664	10	22	25	28	30	41	48	27	34	36	39
25705	Df(2R)BSC630	33.1	9.15848	10	15	23	28	33	43	43	43	34	34	35
24114	Df(2L)ED1161	33.2	10.2176	10	19	28	30	44	50	20	28	33	38	42
25437	Df(2R)BSC604	33.3333	10.2103	9	35	40	16	21	31	31	34	45	47
26864	Df(1)BSC767	33.3333	5.1316	3	32	29	39
9353	Df(2L)ED5878	33.375	12.4434	8	26	43	45	51	38	18	20	26
5330	Df(2L)ed1	33.4	20.7964	10	38	75	25	2	28	38	43	52	13	20
8058	Df(3L)ED4293	33.4	7.86271	10	25	26	31	34	36	38	49	23	32	40
25068	Df(1)BSC540	33.4	6.0406	10	38	43	26	27	30	32	39	40	29	30
25695	Df(3R)BSC620	33.6	17.0893	10	56	56	12	21	34	56	28	36	17	20
4959	Df(2L)C'	33.7	4.42342	10	26	32	37	40	30	31	33	33	35	40
8068	Df(3L)ED4470	33.9	11.4838	10	29	31	49	51	25	28	30	35	46	15
27887	Df(1)BSC843	33.9	21.2103	10	15	26	32	57	62	67	6	14	29	31
25414	Df(1)BSC580	34.25	6.80074	4	25	34	37	41
24135	Df(2L)ED8142	34.3	11.6909	10	21	24	27	24	51	27	33	38	47	51
25432	Df(2R)BSC599	34.3	9.56905	10	26	27	32	47	48	24	31	25	37	46
9421	Df(4)ED6364	34.4	9.72054	10	32	43	20	26	28	30	37	43	32	53
9560	Df(2L)BSC169	34.4	7.7201	10	22	23	31	35	45	36	37	32	39	44
23714	Df(3R)ED10555	34.4	13.6398	10	30	20	22	23	23	29	40	50	53	54
26540	Df(2L)BSC688	34.4	3.77712	10	30	34	37	38	30	32	32	34	35	42
6963	Df(2L)ED3	34.8	10.7579	10	45	28	24	21	27	42	45	24	46	46
24118	Df(2L)ED105	34.8	8.84182	10	33	33	33	33	37	42	50	20	24	43
24914	Df(3L)BSC410	34.8	7.46548	10	22	29	32	35	39	43	49	33	33	33
25741	Df(2R)BSC651	34.875	4.88255	8	32	32	38	33	37	37	43	27
6338	Df(2L)BSC6	35	4	10	33	35	35	38	33	33	36	27	38	42
2528	Df(2R)gsb	35.1	8.94986	10	35	36	38	42	16	26	31	37	45	45
949	Df(1)C128	35.2	12.6561	10	37	37	37	47	50	55	21	21	25	22
25430	Df(2R)BSC597	35.2	9.44928	10	28	34	40	44	53	38	18	32	34	31
7633	Df(3R)Exel6154	35.3	20.7742	10	18	22	23	18	23	82	26	39	47	55
9410	Df(2R)BSC132	35.3	10.4992	10	9	34	34	36	43	48	35	35	35	44
23169	Df(2R)BSC273	35.3	10.2637	10	19	30	37	50	50	28	28	31	35	45
27354	Df(2R)BSC782	35.3	8.2334	10	33	33	48	49	26	26	28	34	40	36
7545	Df(2R)Exel6063	35.4	6.93141	10	30	33	42	51	30	34	34	35	38	27
24929	Df(2R)BSC425	35.4	4.94862	10	30	31	32	32	33	33	38	39	42	44
27356	Df(2R)BSC784	35.4	11.4911	10	32	38	38	48	30	45	55	23	25	20
9278	Df(2R)ED2747	35.5	15.1015	10	52	52	33	45	59	18	20	24	26	26
25678	Df(2R)BSC594	35.5	2.91548	10	38	37	34	35	36	38	40	30	33	34
9637	Df(2L)BSC209	35.6	10.9463	10	26	37	47	47	47	12	32	32	38	38
24758	Df(2R)ED50004	35.6	11.1275	10	31	29	31	37	46	47	55	16	31	33
25008	Df(3R)BSC504	35.7	16.0558	10	31	33	35	65	65	23	29	29	20	27
3548	Df(2L)al	35.8	5.49343	10	27	37	39	32	34	41	30	36	36	46
9433	Df(4)M101-62f	35.8	8.08015	10	45	25	26	27	31	36	39	41	41	47
24407	Df(2R)BSC383	36	0	3	36	36	36
26571	Df(1)BSC719	36	9.45163	7	24	38	40	32	32	32	54
7714	Df(1)Exel6240	36.2	10.8197	10	25	25	25	37	37	37	54	54	30	38
8907	Df(2L)ED775	36.2	7.87119	10	38	48	23	32	40	42	44	26	33	36
9176	Df(2L)ED136	36.2	6.79542	10	30	35	41	42	46	23	32	38	41	34
26580	Df(3R)BSC728	36.2	30.7311	10	15	17	18	19	22	28	28	28	87	100
8965	Df(3R)ED5156	36.3	11.0056	10	24	27	31	40	57	25	33	34	41	51
7840	Df(2L)Exel8038	36.5	13.4019	10	23	47	49	51	52	15	22	31	35	40
27383	Df(2L)BSC812	36.5	20.4355	10	13	16	20	26	28	30	46	52	60	74
9270	Df(2L)ED250	36.7	8.49902	10	24	29	29	31	42	43	43	33	43	50
8096	Df(3L)ED4287	36.8	17.9369	10	48	16	22	9	42	72	36	37	42	44
24133	Df(2L)ED690	37	22.7205	10	18	25	8	25	33	42	61	70	70	18
24933	Df(2R)BSC429	37	9.46925	7	44	27	43	50	25	31	39
27378	Df(3R)BSC806	37	4.94413	10	31	32	33	34	36	38	38	38	44	46
24371	Df(2R)BSC347	37.1	7.86624	10	29	38	40	40	46	51	25	30	35	37
23156	Df(2L)BSC256	37.1429	4.8795	7	35	35	46	31	36	36	41
9503	Df(2L)BSC143	37.2	8.31064	10	32	47	48	28	32	39	43	46	27	30
9269	Df(2L)ED1315	37.5	8.7971	10	24	32	39	45	45	45	45	45	27	28
24356	Df(2R)BSC331	37.625	14.3122	8	37	48	52	61	24	25	26	28
7888	Df(2R)Exel7144	37.7	10.4674	10	25	25	31	45	47	27	34	42	49	52
3084	Df(2L)ast2	37.8	7.69993	10	31	33	36	39	31	34	49	51	30	44
7495	Df(2L)Exel6009	37.8	12.0167	10	62	25	26	28	38	44	47	47	30	31
25428	Df(2R)BSC595	37.8	22.1801	10	27	31	65	67	76	18	22	24	24	24
8931	Df(2R)ED1715	37.9	8.17109	10	34	37	41	46	51	41	42	25	26	36
1702	Df(2R)X1	38	10.7889	6	24	30	36	43	55	40
7997	Df(3R)Exel7378	38	10.4137	10	20	29	30	32	40	50	37	42	47	53
25702	Df(1)BSC627	38	0	2	38	38
3196	Df(1)Sxl-bt	38.2	9.54289	10	28	37	40	45	61	30	36	36	39	30
24958	Df(2L)BSC454	38.2	14.413	10	35	36	38	77	35	27	29	38	40	27
7839	Df(2L)Exel7070	38.25	11.4486	8	25	30	34	26	40	44	52	55
24626	Df(2L)ED50001	38.3	5.07828	10	32	33	36	38	46	37	37	37	39	48
9539	Df(2R)BSC152	38.4286	16.4505	7	48	68	18	25	32	36	42
23152	Df(2L)BSC252	38.5	9.81212	10	26	32	34	38	41	41	63	33	37	40
7551	Df(2R)Exel6069	38.5556	4.36208	9	45	2m	35	37	41	42	31	35	40	41
7737	Df(3R)Exel6270	38.7	15.1588	10	17	19	28	48	56	41	46	50	57	25
23676	Df(2L)BSC291	38.7	8.38053	10	26	27	39	44	45	48	48	33	33	44
24380	Df(2R)BSC356	38.7	13.7117	10	33	34	37	45	50	22	28	29	39	70
26553	Df(2R)BSC701	38.75	5.72588	8	36	38	39	44	46	28	36	43
8104	Df(3R)ED5780	38.8	7.45058	10	29	39	40	43	30	34	35	38	47	53
8105	Df(3R)ED6232	38.8333	12.4486	6	33	40	46	59	24	31
9067	Df(2R)ED3728	39	6.2361	10	42	42	31	40	40	44	51	34	33	33
25441	Df(2R)BSC608	39	11.0655	10	36	37	41	42	68	32	33	40	29	32
2471	Df(2R)M60E	39.1	7.83794	10	31	35	40	56	38	50	34	35	35	37
8098	Df(3L)ED4674	39.5	11.148	10	33	36	40	39	64	27	29	36	38	53
9635	Df(2L)BSC208	39.7	8.48594	10	22	38	39	45	45	36	40	42	55	35
25063	Df(1)BSC535	39.8	18.1769	10	39	73	29	19	27	28	30	32	59	62
25078	Df(2R)BSC550	40	8.60233	10	21	39	46	46	32	38	40	42	44	52
8684	Df(3R)ED6096	40.2	4.89444	10	31	36	37	39	40	40	42	44	45	48
442	Df(2R)CX1	40.3	10.6568	10	38	39	42	51	63	30	32	32	46	30
9171	Df(1)ED7147	40.3	9.45222	10	38	38	38	38	48	50	50	50	21	32
1642	Df(2R)vg135	40.5	10.8858	10	28	31	34	39	52	59	26	43	44	49
7875	Df(2R)Exel7130	40.7	10.1111	10	30	42	45	48	38	50	56	24	30	44
9594	Df(2L)BSC159	41.1	8.14385	10	32	46	31	40	41	49	45	56	32	39
25696	Df(3R)BSC621	41.1	11.4838	10	26	28	40	42	43	50	58	58	33	33
9501	Df(3R)BSC141	41.3	6.05622	10	37	38	39	40	41	48	50	50	32	38
26846	Df(3R)BSC748	41.7	21.6849	10	33	77	80	19	21	28	36	44	51	28
8835	Df(2L)BSC110	41.8	17.4789	10	41	55	67	27	50	50	62	21	22	23
3096	Df(3L)ZN47	42.1	33.9295	10	18	20	34	20	43	66	130	30	30	30
7744	Df(2L)Exel6277	42.2	17.8873	10	54	76	27	30	31	35	42	22	38	67
23688	Df(2R)BSC305	42.2	12.4882	10	36	37	37	40	30	30	58	59	62	33
6999	Df(2L)BSC30	42.3	55.6718	10	30	35	18	20	28	28	200	23	20	21
9210	Df(3R)ED6255	42.5	12.6425	10	19	30	41	43	53	61	32	44	48	54
26865	Df(2L)BSC768	42.5	32.9621	10	30	33	33	34	35	36	136	30	27	31
23677	Df(2L)BSC292	42.6667	7.79423	9	36	44	44	45	29	40	56	40	50
25694	Df(3R)BSC619	42.8333	12.0568	6	24	35	50	53	55	40
7807	Df(2L)Exel7034	42.9	11.4547	10	40	27	40	27	40	54	55	55	56	35
9502	Df(2L)BSC142	43.1	6.77331	10	35	35	48	49	57	40	40	40	43	44
9508	Df(2L)BSC149	43.2	29.6715	10	39	32	17	41	43	23	34	44	124	35
9631	Df(2L)BSC204	43.6	5.42013	10	31	42	47	47	47	48	49	40	41	44
9610	Df(2L)BSC180	43.9	7.1717	10	33	44	44	50	54	54	39	45	40	36
7983	Df(3R)Exel7328	44.5	17.2514	10	31	33	37	30	42	44	44	45	49	90
24335	Df(2R)BSC267	44.5	29.391	10	26	32	33	43	39	127	32	36	37	40
6507	Df(2L)drm-P2	44.9	14.4948	10	37	74	23	28	41	42	46	50	54	54
7084	Df(4)O2	45.2	6.46013	10	36	42	45	46	48	52	38	42	45	58
3909	Df(2R)59AD	45.3	10.5204	10	41	52	26	31	49	52	53	59	40	50
8088	Df(3L)ED4858	45.6	11.5007	10	39	71	43	45	52	30	32	46	48	50
7675	Df(3R)Exel6196	45.8	27.6035	10	19	43	33	33	44	58	17	27	82	102
7544	Df(2R)Exel6062	45.9	19.0056	10	68	88	45	35	35	39	41	52	27	29
7548	Df(2R)Exel6066	47.3	30.6958	10	30	32	33	59	29	36	38	41	44	131
9605	Df(2L)BSC172	47.7	20.6239	10	35	35	42	49	53	77	90	28	30	38
8059	Df(3L)ED208	47.9	34.5332	10	18	30	33	41	44	28	77	57	132	19
24989	Df(2R)BSC485	48	4.69042	7	47	56	44	45	52	43	49
8100	Df(3L)ED4710	49.3	17.7266	10	45	45	45	30	48	64	91	31	40	54
24124	Df(2L)ED7853	49.7143	26.8621	7	25	33	40	47	53	43	107
25064	Df(1)BSC536	50.6	87.8334	10	23	24	300	19	24	27	29	32	12	16
9579	Df(4)ED6380	50.7	16.8328	10	55	65	73	76	27	34	38	39	45	55
9708	Df(2L)BSC233	51.5556	16.4781	9	41	87	51	55	59	27	44	44	56
7692	Df(3R)Exel6214	52.2	87.1025	10	300	30	24	24	25	25	26	20	24	24
26529	Df(3R)BSC677	52.2	87.8152	10	0	12	28	30	32	24	26	28	42	300
7739	Df(3R)Exel6272	53.75	11.3541	4	42	59	67	47
7571	Df(3L)Exel6092	54	86.5769	10	21	27	31	37	22	300	24	30	26	22
26839	Df(3R)BSC741	54.8	28.1101	10	73	92	10	18	85	30	62	74	46	58
24392	Df(3L)BSC368	55.8	34.6295	5	14	22	80	81	82
7896	Df(2R)Exel7162	56	16.5011	8	32	44	54	58	44	63	68	85
3180	Df(2L)H20	56.2	14.2579	10	48	53	61	71	53	55	73	76	34	38
23680	Df(2L)BSC295	57.2	9.13844	10	46	48	55	67	69	69	45	55	60	58
24959	Df(2L)BSC455	59.8	53.2662	10	202	34	48	48	24	27	29	37	67	82
23662	Df(2L)BSC277	64.4	37.0321	10	32	36	41	43	46	56	108	120	123	39
27586	Df(1)BSC825	79.6	116.388	10	16	30	17	18	18	29	30	38	300	300
9487	Df(3R)ED10845	102.5	18.5921	4	86	87	116	121
7492	Df(2L)Exel6005	109.9	131.341	10	26	28	21	22	23	39	300	300	40	300
24385	Df(2R)BSC361	118.6	9.22798	10	123	123	123	123	123	116	130	100	120	105
7688	Df(3R)Exel6210	163.9	143.486	10	22	26	29	32	30	300	300	300	300	300
9500	Df(3R)BSC140	232.5	135	4	30	300	300	300
8941	Df(2R)ED1725	300	0	4	300	300	300	300
9152	Df(3R)ED5705	300	0	3	300	300	300
	Total Mean	34.8
	Total Std Dev	25.3597

## Sheet: DTS1 VERFICATION
Stock#	DfName	AVERAGE	STDEV	N	Animal1	Animal2	Animal3	Animal4	Animal5	Animal6	Animal7	Animal8	Animal9	Animal10	Animal11	Animal12	Animal13	Animal14	Animal15
167	Df(2L)TW161	43.5333	37.8793	15	29	30	31	32	32	38	44	130	140	20	20	20	29	38	20
1842	Df(3R)Antp17	24.8	5.5857	5	22	20	22	26	34
2155	Df(3R)A113	25	#DIV/0!	1	25
2471	Df(2R)M60E	54.1333	36.8895	15	31	39	41	44	54	140	145	30	33	40	46	53	53	26	37
3180	Df(2L)H20	25.3333	3.05505	3	22	26	28
3469	Df(2R)PK1	66.25	94.6207	8	33	35	300	22	28	35	36	41
3650	Df(3L)M21	14.6667	9.93311	6	0	5	17	19	22	25
6609	Df(2R)BSC19	30.2857	7.38725	7	19	28	30	42	27	29	37
6755	Df(3L)BSC23	14.25	5.5	4	18	19	7	13
6780	Df(2R)14H10W-35	64.875	77.2906	8	34	44	255	32	30	51	27	46
6962	Df(3R)ED2	24.5333	14.3868	15	37	42	22	20	21	23	6	7	7	13	18	24	34	56	38
6964	Df(3L)BSC33	300	0	4	300	300	300	300
7443	Df(3R)BSC47	37.0833	11.5716	12	14	29	36	39	28	32	39	41	43	58	33	53
7492	Df(2L)Exel6005	34	7.38241	9	21	40	48	30	30	34	33	35	35
7495	Df(2L)Exel6009	30	5.2915	3	32	24	34
7544	Df(2R)Exel6062	29	5.89915	6	19	28	28	29	35	35
7571	Df(3L)Exel6092	300	#DIV/0!	1	300
7591	Df(3L)Exel6112	27.6	7.85403	15	19	20	29	33	39	20	24	32	40	40	29	18	20	23	28
7675	Df(3R)Exel6196	36.2	8.33733	10	37	28	36	46	47	35	35	36	19	43
7688	Df(3R)Exel6210	25	#DIV/0!	1	25
7739	Df(3R)Exel6272	18	1.41421	2	17	19
7929	Df(3L)Exel8104	300	#DIV/0!	1	300
8029	Df(3R)ED5577	24.875	6.53425	8	25	25	25	40	19	23	20	22
8049	Df(3L)ED4191	28.8333	9.5806	12	36	19	25	28	34	41	12	15	28	32	35	41
8059	Df(3L)ED208	31.5	6.245	4	25	30	31	40
8069	Df(3L)ED4475	24.2727	10.2283	11	9	10	15	22	24	25	35	24	27	35	41
8088	Df(3L)ED4858	23.7143	9.6214	7	10	10	26	28	32	28	32
8089	Df(3L)ED230	38.75	6.62786	8	26	34	35	43	43	40	43	46
8469	Df(2L)BSC50	33.6667	4.93288	3	28	36	37
8674	Df(2L)BSC109	43.0909	24.5375	11	49	91	91	32	32	33	24	25	30	33	34
8906	Df(2L)ED678	28.0667	7.29449	15	10	26	38	42	23	25	28	30	24	36	27	27	28	28	29
8921	Df(3R)ED5623	35.8	5.54076	5	36	31	32	35	45
8935	Df(2L)ED1203	18.6667	10.0664	3	8	20	28
8941	Df(2R)ED1725	29.5	3.53553	2	27	32
8970	Df(3L)BSC113	32.5	7.44504	8	30	31	34	22	26	31	42	44
8976	Df(3L)BSC119	43.8	12.9306	5	34	34	62	36	53
9060	Df(2L)ED489	38.875	13.1196	8	28	41	57	61	29	33	29	33
9061	Df(2L)ED793	34.3333	7.19788	15	39	39	48	30	30	30	30	42	42	42	27	30	34	22	30
9067	Df(2R)ED3728	61	55.4437	5	36	159	38	48	24
9077	Df(3R)ED5330	30.8889	2.75882	9	27	27	36	33	31	31	31	31	31
9090	Df(3R)ED5644	30.5455	4.05866	11	31	35	36	27	28	30	31	32	36	24	26
9215	Df(3R)ED5495	30.2	5.59365	10	20	25	36	41	30	30	30	30	30	30
9350	Df(1)ED7424	27.4444	9.92612	9	14	16	20	25	27	30	34	37	44
9423	Df(2R)BSC135	29.75	5.31507	4	24	27	32	36
9481	Df(3R)ED10639	31.7	3.62246	10	24	29	36	37	32	32	32	32	33	30
9482	Df(3R)ED10642	31.3333	16.1658	3	50	22	22
9508	Df(2L)BSC149	26	9.89949	2	19	33
9610	Df(2L)BSC180	112.867	97.8475	15	74	93	300	300	300	46	48	51	64	92	53	59	70	71	72
9626	Df(2R)BSC199	38.5333	15.0896	15	43	43	43	43	59	79	23	24	24	24	31	31	31	39	41
9641	Df(2L)BSC213	28.9333	5.94579	15	34	34	34	45	23	25	26	30	28	28	21	25	25	27	29
9642	Df(2L)BSC214	27.75	2.87228	4	26	26	27	32
9708	Df(2L)BSC233	58.875	42.8033	8	105	107	116	20	35	46	20	22
9718	Df(2L)BSC244	29.2	4.68568	10	21	24	27	30	33	36	26	30	31	34
23662	Df(2L)BSC277	32	13.8564	3	24	24	48
23663	Df(2L)BSC278	300	0	2	300	300
23665	Df(2R)BSC280	19	#DIV/0!	1	19
23666	Df(2R)BSC281	34.8	2.45531	15	35	36	38	32	33	33	35	37	31	33	36	31	37	37	38
23680	Df(2L)BSC295	33.5	10.247	4	24	30	32	48
23714	Df(3R)ED10555	60.75	62.2006	4	27	30	32	154
24132	Df(2L)ED629	15	1	3	14	15	16
24135	Df(2L)ED8142	28.4545	10.0236	11	14	26	30	34	39	41	16	22	23	24	44
24335	Df(2R)BSC267	27.6667	3.21455	3	24	29	30
24385	Df(2R)BSC361	36.3333	12.4204	6	24	31	35	60	31	37
24386	Df(3L)BSC362	15	#DIV/0!	1	15
24407	Df(2R)BSC383	164	145.487	8	38	300	300	300	300	20	23	31
24626	Df(2L)ED50001	26.2667	4.69752	15	23	24	25	26	21	22	30	31	39	21	24	26	26	26	30
24909	Df(3R)BSC321	30.5556	9.77383	9	19	22	25	29	31	34	29	33	53
24914	Df(3L)BSC410	24.7143	7.45462	7	15	18	21	23	29	32	35
24933	Df(2R)BSC429	33	4.42719	6	27	30	32	33	37	39
24955	Df(3L)BSC451	35	14.1421	2	25	45
24958	Df(2L)BSC454	32.0667	6.49689	15	25	27	34	35	36	50	26	26	28	30	29	30	31	35	39
24959	Df(2L)BSC455	21.5	3.53553	2	19	24
24973	Df(3R)BSC469	34	10.8321	4	26	30	30	50
24990	Df(3R)BSC486	16.8182	5.15399	11	14	16	16	21	22	23	24	17	9	10	13
25005	Df(3R)BSC501	28.1538	10.2294	13	26	31	31	33	39	9	12	15	27	29	38	38	38
25075	Df(3R)BSC547	27.5	4.93288	4	21	28	33	28
25430	Df(2R)BSC597	33.625	5.82942	8	29	29	32	26	38	44	35	36
25431	Df(2R)BSC598	28.7143	6.0438	14	28	22	27	30	31	32	35	35	43	23	23	23	25	25
25740	Df(3R)BSC650	21.1667	8.32867	6	8	15	26	22	25	31
26516	Df(2R)BSC664	30.6667	12.5963	6	15	20	25	36	41	47
26533	Df(3R)BSC681	31	1	3	30	31	32
26544	Df(2L)BSC692	35.6667	9.45163	3	25	39	43
26828	Df(3L)BSC730	26.7	8.70568	10	28	37	38	40	21	22	16	18	22	25
26836	Df(2L)BSC768	22.5	5.19615	4	17	20	24	29
26864	Df(1)BSC767	169.7	86.8959	10	300	300	218	220	180	85	95	68	110	121
27353	Df(2L)BSC781	22	6.55744	3	15	23	28
27365	Df(3R)BSC793	28.875	5.61726	8	21	24	25	28	29	32	34	38
27369	Df(3L)BSC797	37.5	6.65582	6	40	42	42	25	35	41
27577	Df(3L)BSC816	34	5.50757	7	27	29	31	35	35	38	43

## Sheet: CJ5 Primary Screen
BLStock#	DfName	Average	StDev	N	Animal1	Animal2	Animal3	Animal4	Animal5	Animal6	Animal7	Animal8	Animal9	Animal10
949	Df(1)C128	2.5	1.43372	10	1	1	1	1	2	3	4	4	4	4
9053	Df(1)ED6443	2.5	1.50923	10	1	1	1	5	5	2	2	2	3	3
8099	Df(3L)ED4685	2.8	2.14994	10	3	2	1	1	1	2	4	8	2	4
9350	Df(1)ED7424	3.6	1.94936	5	2	3	3	3	7
1990	Df(3R)Tpl10	3.8	4.56557	10	4	6	16	1	1	1	2	2	2	3
944	Df(1)JC70	4.8	4.87169	10	1	2	2	4	6	18	3	3	4	5
903	Df(1)v-L3	5.8	5.02881	10	6	9	2	2	1	3	12	16	2	5
1842	Df(3R)Antp17	6.75	3.30404	4	3	5	9	10
24144	Df(3R)ED6362	7.4	5.1251	10	1	2	4	5	5	6	10	12	12	17
9171	Df(1)ED7147	7.9	13.4862	10	2	3	3	46	2	2	4	5	5	7
9219	Df(1)ED7331	8.2	10.616	5	2	6	3	27	3
24626	Df(2L)ED50001	8.75	4.78714	4	5	5	10	15
8918	Df(2R)ED3683	8.8	13.0196	10	1	2	13	44	1	2	6	9	2	8
24915	Df(3L)BSC411	11	12.2837	10	4	4	4	5	8	8	33	35	2	7
9271	Df(2L)ED279	12.2	17.4471	10	2	2	5	6	6	16	27	56	1	1
8949	Df(1)ED6802	12.3333	7.50111	6	3	6	11	14	16	24
24133	Df(2L)ED690	12.6	6.31049	10	24	5	7	7	10	10	13	13	15	22
24146	Df(1)ED7225	13.2	16.8285	5	3	7	4	9	43
7641	Df(3R)Exel6162	13.5	11.4915	10	4	6	7	7	9	15	28	5	15	39
24990	Df(3R)BSC486	14.9	6.15449	10	7	9	11	18	23	8	12	18	21	22
9341	Df(2L)ED385	15.7	20.6454	10	58	7	10	15	50	2	3	3	4	5
24958	Df(2L)BSC454	15.8	16.185	10	18	43	0	0	4	4	12	44	13	20
27353	Df(2L)BSC781	16	22.3954	10	0	6	6	10	5	5	5	19	29	75
8948	Df(1)ED6630	16.8	10.9864	5	2	9	22	22	29
8955	Df(1)ED6906	16.8333	14.2185	6	14	4	9	11	19	44
26513	Df(2R)BSC661	17	17.4228	10	4	4	4	4	8	8	13	36	43	46
26516	Df(2R)BSC664	17	5.56776	3	12	16	23
23156	Df(2L)BSC256	17.8	10.0753	10	38	10	10	10	12	16	23	24	28	7
26833	Df(3L)BSC735	18	29.3485	4	2	4	4	62
7709	Df(1)Exel6235	19	10.3494	10	8	11	18	22	32	39	7	13	17	23
24336	Df(1)BSC310	19.25	23.5053	8	4	4	5	8	13	39	11	70
27359	Df(2R)BSC787	20.1	18.9235	10	14	68	5	6	9	12	13	16	24	34
8970	Df(3L)BSC113	20.9	37.3257	10	2	4	5	8	6	11	14	125	6	28
7643	Df(3R)Exel6164	21.7	25.6864	10	65	73	4	8	14	18	20	2	5	8
8089	Df(3L)ED230	21.7	27.2847	10	15	18	33	87	2	3	6	6	46	1
24135	Df(2L)ED8142	21.8	33.001	10	110	10	12	19	6	14	40	2	2	3
24946	Df(3L)BSC442	21.9	18.526	10	13	3	5	7	10	18	28	30	50	55
23663	Df(2L)BSC278	22	24.4377	6	8	10	15	24	5	70
2471	Df(2R)M60E	22.9	12.0134	10	11	15	15	17	17	17	34	40	18	45
7917	Df(3R)Exel9020	23.2	24.7557	10	3	4	6	7	11	17	20	29	64	71
8957	Df(3R)ED5514	23.4286	15.0981	7	9	9	25	15	21	34	51
9421	Df(4)ED6364	23.5	27.3185	6	64	0	0	7	20	50
997	Df(3L)AC1	25	8.57645	10	26	9	13	37	28	28	33	30	22	24
8031	Df(1)ED411	25.5	24.5278	10	5	60	60	16	11	5	1	6	53	38
8956	Df(1)ED6727	26.6667	14.8436	3	14	23	43
8912	Df(2R)ED2247	28.1	13.884	10	10	14	25	28	46	52	14	25	29	38
8935	Df(2L)ED1203	28.7	24.2214	10	33	21	95	15	20	10	18	20	28	27
9682	Df(2L)ED1378	29	14.2127	4	9	30	35	42
9153	Df(1)ED7005	29.6667	42.1841	9	4	11	23	33	139	4	10	17	26
9510	Df(2L)BSC151	30.125	30.6382	8	6	76	81	4	12	19	19	24
8906	Df(2L)ED678	30.2	27.856	10	38	53	25	70	75	1	5	5	5	25
8058	Df(3L)ED4293	30.3	43.7545	10	76	140	6	9	11	12	14	15	6	14
27586	Df(1)BSC825	31	13.2288	3	16	36	41
3469	Df(2R)PK1	31.2	31.8544	5	5	20	60	70	1
759	Df(4)G	32.5	23.6114	6	0	20	40	50	20	65
9269	Df(2L)ED1315	32.5	30.6186	6	10	10	15	30	40	90
1642	Df(2R)vg135	33.1	25.1858	10	65	11	12	36	10	11	22	29	57	78
3180	Df(2L)H20	33.2	17.2485	10	14	25	21	30	31	52	62	10	52	35
26540	Df(2L)BSC688	33.2857	16.7602	7	16	17	19	30	47	49	55
2596	Df(3L)6B-29+Df(3R)6B-29	33.8	93.5721	10	300	1	6	2	4	4	8	9	2	2
6755	Df(3L)BSC23	34.2	34.3925	10	14	15	22	33	40	46	52	118	0	2
8047	Df(3L)ED201	34.2	16.4236	10	39	15	24	46	44	62	29	7	30	46
6867	Df(3L)BSC27	35.3	16.6403	10	20	26	17	27	72	27	31	37	46	50
6963	Df(2L)ED3	35.7	26.6085	10	16	94	25	48	49	57	8	10	21	29
9176	Df(2L)ED136	36.1667	26.7164	6	36	64	14	73	10	20
5281	Df(1)dx81	36.5556	21.3724	9	5	9	25	35	40	40	45	60	70
23682	Df(2R)BSC298	36.8	57.4278	10	198	13	13	14	15	19	29	31	33	3
27581	Df(2R)BSC820	37.3	35.3618	10	14	69	8	11	16	22	23	26	68	116
6457	Df(3L)BSC12	37.4	22.7557	10	5	7	16	28	37	51	54	66	66	44
23662	Df(2L)BSC277	38.4444	46.5916	9	96	97	106	26	2	3	3	3	10
9605	Df(2L)BSC172	38.6	37.3548	10	88	125	18	20	20	25	36	12	18	24
26865	Df(2L)BSC768	39	26.2467	10	7	9	11	18	35	49	56	62	70	73
8967	Df(3R)ED5147	39.3	12.7109	10	23	32	32	32	32	32	45	45	60	60
1702	Df(2R)X1	39.9	37.8666	10	30	40	35	40	9	10	19	141	49	26
25061	Df(1)BSC533	40.4	5.45894	5	50	37	39	37	39
9059	Df(1)ED7620	41.3	91.1909	10	22	300	20	3	12	14	18	3	3	18
9505	Df(2L)BSC145	41.8	44.2287	10	133	73	92	6	11	17	50	5	7	24
1469	Df(2L)J39	42.1429	25.3076	7	10	40	55	65	10	40	75
6964	Df(3L)BSC33	42.8	19.8419	5	20	30	43	49	72
9066	Df(2R)ED3610	43.3	31.948	10	30	34	54	76	117	11	16	24	32	39
25741	Df(2R)BSC651	43.8	53.5014	10	5	151	4	6	12	36	133	23	27	41
3547	Df(3R)L127	44.3	21.98	10	27	27	27	37	55	26	37	47	67	93
6478	Df(2L)BSC17	44.5	13.4268	10	30	55	55	65	20	35	50	40	45	50
27378	Df(3R)BSC806	44.9	13.7069	10	31	35	47	52	61	25	48	54	65	31
749	In(2R)/In(2LR)Gla	46	31.4289	10	5	20	45	95	105	30	30	35	45	50
8835	Df(2L)BSC110	46.2	23.5308	5	61	65	22	19	64
9278	Df(2R)ED2747	46.2	16.9365	10	24	29	34	36	49	57	58	67	73	35
9487	Df(3R)ED10845	46.2	32.7611	10	12	23	32	36	51	57	80	120	20	31
2528	Df(2R)gsb	46.25	31.1391	8	10	70	70	80	80	20	20	20
8931	Df(2R)ED1715	46.6	23.9685	10	59	11	80	62	65	14	19	53	43	60
8965	Df(3R)ED5156	46.7	20.5429	10	34	23	29	44	55	31	33	61	75	82
8921	Df(3R)ED5623	47.7	31.7807	10	14	94	105	20	22	32	35	38	45	72
8975	Df(3L)BSC118	47.8	36.2853	10	14	17	44	19	65	95	22	33	47	122
23169	Df(2R)BSC273	47.9	33.818	10	97	102	15	18	24	29	48	63	71	12
9060	Df(2L)ED489	48.1	65.0324	10	6	10	15	18	34	226	18	47	50	57
25116	Df(3L)BSC553	48.1	46.5772	10	107	30	33	38	148	2	5	11	53	54
7875	Df(2R)Exel7130	48.7	49.6992	10	135	126	8	11	13	15	19	93	31	36
9076	Df(3R)ED5223	48.75	26.3106	4	75	15	42	63
8904	Df(2L)ED4651	49.375	74.7108	8	20	20	30	230	5	5	30	55
25077	Df(3R)BSC549	49.5	22.1322	10	28	55	12	41	44	47	49	59	95	65
8074	Df(3L)ED217	49.7	39.0983	10	35	127	44	74	76	84	11	12	14	20
26839	Df(3R)BSC741	50.3	15.0337	10	43	47	65	68	21	73	45	46	46	49
24371	Df(2R)BSC347	50.4	89.92	10	200	240	5	6	6	7	7	8	12	13
3370	Df(1)su(s)83	50.5	41.3259	10	20	88	120	5	10	15	55	28	63	101
25702	Df(1)BSC627	50.5	36.5369	10	9	13	31	53	96	55	68	60	114	6
8073	Df(3L)ED4543	51.8	14.6576	10	25	43	57	74	44	54	37	56	61	67
24923	Df(3L)BSC419	52.3	29.2235	10	19	26	34	42	57	61	114	26	66	78
24989	Df(2R)BSC485	52.5	75.5767	10	178	209	4	4	4	8	28	28	30	32
8060	Df(3L)ED4341	52.7	15.8188	10	47	52	57	64	23	36	47	54	71	76
27404	Df(3R)FDD-0317950	52.9	20.4203	10	23	28	35	40	57	59	60	68	78	81
24516	Df(3R)ED50003	53	32.3625	10	42	11	14	66	68	79	121	39	44	46
7079	Df(3L)BSC35	54.3	41.4837	10	165	38	46	17	27	30	44	57	58	61
8045	Df(2R)ED1612	54.3	44.9692	10	24	30	55	59	168	10	28	41	45	83
7681	Df(3R)Exel6202	54.5	46.6815	10	182	25	27	31	35	36	39	49	53	68
27383	Df(2L)BSC812	54.5	37.1676	8	15	20	30	43	51	57	108	112
8072	Df(3L)ED4486	54.6	27.0111	10	23	38	63	72	81	11	27	71	80	80
8029	Df(3R)ED5577	54.6667	25.1444	12	19	40	70	70	77	83	3	45	68	47	53	81
8907	Df(2L)ED775	54.8571	15.269	7	40	31	70	61	57	52	73
744	Df(2L)M24F-B	55.5	48.1	10	10	150	30	35	105	5	65	100	20	35
6780	Df(2R)14H10W-35	55.5	78.5794	10	5	30	35	35	20	35	50	55	275	15
8088	Df(3L)ED4858	55.6	11.0071	10	37	38	57	59	59	60	64	66	68	48
24137	Df(3R)ED5664	55.7	15.5424	10	39	45	52	63	70	86	35	47	55	65
8102	Df(3L)ED5017	56.3	36.6031	10	69	74	108	123	12	27	30	34	36	50
9560	Df(2L)BSC169	56.3333	94.1134	3	165	1	3
24933	Df(2R)BSC429	56.6	79.307	10	164	240	9	12	12	13	16	30	34	36
6647	Df(2R)BSC22	57.6	36.4149	10	20	37	43	46	64	70	96	138	21	41
8954	Df(1)ED7374	57.6	34.9164	10	7	12	52	62	62	62	100	120	35	64
7413	Df(3R)BSC43	60	34.8871	10	5	32	13	66	72	120	89	61	65	77
7840	Df(2L)Exel8038	60	35.3553	10	10	15	40	50	55	55	70	85	95	125
25696	Df(3R)BSC621	60.6	20.5058	10	28	62	66	73	75	82	88	37	37	58
3096	Df(3L)ZN47	61.4	30.7795	10	127	20	35	35	39	66	69	70	75	78
8915	Df(2R)ED2457	62.1	47.5592	10	80	186	24	25	32	45	40	61	73	55
25705	Df(2R)BSC630	62.5	61.8088	4	9	32	59	150
25021	Df(3R)BSC517	63.2857	45.7155	7	56	85	143	10	18	46	85
3909	Df(2R)59AD	64.4	61.4658	10	189	149	7	53	95	12	19	54	27	39
9211	Df(3R)ED6220	64.4	24.4277	10	25	45	45	116	64	64	64	64	77	80
7495	Df(2L)Exel6009	64.5	39.7779	10	17	84	44	90	11	30	50	85	104	130
7885	Df(2R)Exel9060	64.6	38.3064	10	55	140	7	36	42	92	60	60	48	106
9210	Df(3R)ED6255	64.7	13.1829	10	51	51	52	52	64	68	75	85	66	83
7749	Df(2R)Exel6284	65	46.1278	10	160	40	45	125	10	25	65	80	40	60
9152	Df(3R)ED5705	65.2	21.2383	10	81	30	44	44	59	66	66	78	88	96
7708	Df(1)Exel6234	66	100.372	10	1	1	2	4	7	300	189	66	49	41
24113	Df(2L)ED1102	66	55.994	10	64	126	31	195	80	33	41	55	15	20
9716	Df(2L)BSC241	66.3	13.4334	10	70	75	80	77	43	47	60	68	82	61
9635	Df(2L)BSC208	66.4	48.3663	5	92	132	8	35	65
24356	Df(2R)BSC331	66.5	48.8768	10	15	25	120	8	80	90	126	130	18	53
442	Df(2R)CX1	67.2	66.748	10	8	128	17	7	93	220	22	45	56	76
2234	Df(3R)R133	67.3333	51.1892	3	113	77	12
7545	Df(2R)Exel6063	67.5	29.8561	10	58	68	25	89	53	114	28	94	95	51
9062	Df(2R)ED1673	67.6	21.0196	10	36	43	57	64	78	86	60	60	90	102
8976	Df(3L)BSC119	67.9	32.7599	10	25	34	34	48	56	81	81	102	102	116
9579	Df(4)ED6380	68	39.322	10	5	23	33	57	80	95	117	125	70	75
5411	Df(3L)Aprt-32	68.4	28.0721	10	46	70	70	70	86	112	22	41	61	106
9508	Df(2L)BSC149	68.5	122.369	10	300	300	1	4	14	21	31	2	6	6
8101	Df(3L)ED4978	69.2	36.8324	10	15	150	36	81	62	77	84	88	45	54
23690	Df(2R)BSC307	69.3	46.2434	10	25	28	42	47	72	90	91	120	160	18
9063	Df(2R)ED1791	70.25	17.8706	8	73	87	94	73	60	82	45	48
3084	Df(2L)ast2	70.625	74.0925	8	0	61	220	82	126	0	19	57
9157	Df(2R)ED1770	71	69.5062	10	14	26	240	20	24	46	48	66	105	121
9481	Df(3R)ED10639	71	37.6563	4	40	49	71	124
8103	Df(3R)ED5177	71.2	62.5367	10	16	32	53	81	127	163	176	12	20	32
9355	Df(3L)ED4457	71.8	64.0205	10	30	35	40	60	153	220	72	27	33	48
9352	Df(1)ED7229	72.25	18.482	4	50	66	80	93
24380	Df(2R)BSC356	72.375	30.7661	8	36	44	57	64	73	110	125	70
5330	Df(2L)ed1	72.6	31.2737	10	87	90	46	77	133	35	45	54	54	105
7692	Df(3R)Exel6214	73.7143	56.2486	7	10	19	25	86	100	123	153
24132	Df(2L)ED629	74.2	39.44	10	36	97	45	48	53	56	61	66	120	160
4055	T(1;4)sc[H]	74.9	43.2729	10	37	0	72	55	85	50	110	125	70	145
26523	Df(3L)BSC671	75.1	20.3985	10	58	64	76	84	104	112	48	59	68	78
9631	Df(2L)BSC204	75.25	5.25198	4	68	75	78	80
8097	Df(3L)ED4502	75.3	21.6592	10	60	68	62	65	67	74	78	80	65	134
8096	Df(3L)ED4287	75.4	39.7805	10	30	37	90	95	120	122	36	128	56	40
8913	Df(2R)ED2354	75.4	48.3349	10	35	45	70	55	20	57	66	88	145	173
24379	Df(2R)BSC355	76.8889	46.2019	9	41	32	48	53	63	74	86	115	180
8078	Df(3L)ED4606	77	46.3849	10	68	106	141	44	16	20	32	107	118	118
9347	Df(3R)ED6187	77.2	23.8411	10	54	75	87	94	105	78	40	43	97	99
9482	Df(3R)ED10642	77.5556	26.6463	9	73	57	75	75	99	26	78	95	120
26554	Df(2R)BSC702	78.5	85.1407	10	3	7	10	85	180	180	226	12	34	48
9596	Df(2R)BSC161	79.3333	71.5984	3	37	162	39
8469	Df(2L)BSC50	79.5	48.1577	10	25	60	70	140	165	50	30	105	110	40
6338	Df(2L)BSC6	80	75.9605	10	10	18	29	272	78	95	108	28	82	80
7871	Df(2R)Exel8057	80	32.0468	3	43	98	99
8910	Df(2R)ED2219	80	28.3353	10	88	113	123	75	77	104	35	44	63	78
23674	Df(3L)BSC289	80	85.6388	10	21	24	31	61	313	45	60	65	78	102
27365	Df(3R)BSC793	80.2	54.4626	10	130	0	119	145	156	15	60	73	48	56
8914	Df(2R)ED2436	80.5	108.409	10	40	40	270	300	15	15	30	30	40	25
8964	Df(3R)ED6025	81.2	26.2501	10	45	95	64	65	65	94	120	124	62	78
7634	Df(3R)Exel6155	81.3	65.4659	10	11	13	14	39	97	134	170	189	70	76
7680	Df(3R)Exel6201	81.4	38.9421	10	46	48	98	123	124	127	9	79	72	88
2155	Df(3R)A113	81.5	18.7572	10	101	40	82	95	64	73	94	83	83	100
24395	Df(3L)BSC371	81.7	49.8733	10	46	96	124	90	141	148	14	21	33	104
9600	Df(2L)BSC165	82.1429	41.0139	7	60	130	140	45	40	60	100
7723	Df(1)Exel6255	82.4	23.4625	10	39	54	65	76	83	99	99	99	99	111
7551	Df(2R)Exel6069	82.5	34.423	10	72	77	78	104	52	58	25	100	114	145
25058	Df(1)BSC530	83	42.8311	5	12	83	90	105	125
7521	Df(2L)Exel6038	83.1	40.894	10	54	71	128	154	32	124	97	40	60	71
27372	Df(3L)BSC800	83.5714	55.9549	7	35	45	60	200	85	60	100
9061	Df(2L)ED793	84.3	40.7487	10	59	65	68	100	107	120	20	53	86	165
1581	Dp(2;1)JS13;Df(2L)JS31	84.3333	30.1054	3	60	75	118
26524	Df(3L)BSC672	84.4	103.081	10	24	47	71	251	300	14	10	29	42	56
26848	Df(3R)BSC750	84.6	34.5356	10	65	70	90	110	50	65	70	90	66	170
25694	Df(3R)BSC619	84.8	33.8323	10	64	67	85	93	102	131	110	120	18	58
8068	Df(3L)ED4470	85	25.0422	10	65	69	79	90	120	129	85	64	98	51
9169	Df(1)ED6712	85.1667	65.1381	6	38	40	47	57	132	197
8033	Df(1)ED6957	85.5	43.1979	10	39	52	59	67	67	75	85	85	163	163
26541	Df(2L)BSC689	85.9	55.4265	10	126	140	31	87	118	127	160	15	23	32
8035	Df(1)ED7294	86.1	41.1756	10	74	105	65	74	90	90	150	150	30	33
9067	Df(2R)ED3728	86.1667	26.5964	6	94	110	120	50	68	75
9090	Df(3R)ED5644	86.2	52.0892	10	49	117	78	120	159	172	30	38	45	54
3486	Df(3R)Ubx109	86.3	28.5309	10	45	63	91	110	130	56	60	108	92	108
7676	Df(3R)Exel6197	86.3	70.1063	10	11	71	103	169	180	183	0	32	35	79
2597	Df(3R)10-65	86.5	82.2817	10	19	25	32	39	43	43	49	200	205	210
8066	Df(3L)ED4421	86.5	24.4506	10	50	58	131	93	82	93	110	64	88	96
25430	Df(2R)BSC597	86.7	40.7269	10	50	98	80	73	98	119	139	145	28	37
9700	Df(3L)BSC223	87	34.801	10	31	62	117	124	142	56	64	78	94	102
24965	Df(3R)BSC461	90.5	91.0915	4	40	45	50	227
1158	Df(1)rif	90.9	61.9829	10	48	48	48	59	74	74	80	250	92	136
24142	Df(3R)ED6346	91.8571	37.826	7	55	85	110	43	75	135	140
8098	Df(3L)ED4674	91.9	42.157	10	51	63	67	79	108	187	45	92	102	125
26580	Df(3R)BSC728	92.5	49.1602	10	25	130	166	134	143	77	23	87	70	70
7497	Df(2L)Exel6011	92.7	49.5155	10	82	10	15	60	105	120	145	120	130	140
6507	Df(2L)drm-P2	93.2	39.9105	10	60	77	87	95	130	160	65	57	150	51
9422	Df(4)ED6369	93.4	45.683	10	142	152	170	55	55	75	75	85	35	90
8061	Df(3L)ED210	93.5	28.4693	10	61	62	64	69	118	120	128	89	129	95
9641	Df(2L)BSC213	93.8	122.138	5	110	300	7	17	35
7682	Df(3R)Exel6203	94.4	53.4628	10	45	118	129	141	202	30	45	62	85	87
7633	Df(3R)Exel6154	94.8	38.3284	10	30	40	89	167	95	95	103	107	107	115
7084	Df(4)O2	95.5	33.7861	6	125	45	123	125	75	80
26529	Df(3R)BSC677	95.6	60.2904	10	83	124	147	209	116	124	16	18	54	65
25724	Df(3R)BSC633	96	62.4233	10	8	54	94	150	158	15	56	88	163	174
25432	Df(2R)BSC599	96.3	89.3757	10	300	8	32	35	38	45	79	109	143	174
26571	Df(1)BSC719	96.4	34.1767	10	58	83	107	107	44	108	160	69	101	127
8946	Df(2L)ED1050	97.1	49.095	10	96	126	45	55	125	155	180	28	76	85
24968	Df(3R)BSC464	97.4444	41.6266	9	130	130	146	25	45	73	96	109	123
23672	Df(1)BSC287	97.6667	25.8818	6	56	82	98	107	113	130
7713	Df(1)Exel6239	98	65.9411	10	54	70	81	85	138	139	239	21	22	131
26866	Df(2R)BSC769	98.6667	48.2728	6	35	55	82	128	140	152
27356	Df(2R)BSC784	99	49.746	10	60	89	89	120	138	206	48	56	56	128
741	Df(2R)M41A10	99.2222	56.2823	9	103	77	210	20	28	100	110	120	125
24378	Df(2L)BSC354	99.6	71.1147	5	171	181	30	48	68
26864	Df(1)BSC767	99.7	43.2025	10	100	110	60	95	90	110	120	140	165	7
9701	Df(3L)BSC224	100	49.017	10	36	98	120	90	134	146	34	52	184	106
9433	Df(4)M101-62f	100.286	59.8657	7	20	70	75	65	195	125	152
7876	Df(2R)Exel7131	100.444	69.9359	9	99	104	167	43	28	29	45	183	206
24143	Df(3R)ED6361	101.1	81.5141	10	68	300	15	66	83	103	170	44	55	107
9615	Df(2L)BSC188	102	101.237	10	235	300	7	17	24	40	142	150	39	66
25006	Df(3R)BSC502	102.1	31.6419	10	48	61	106	101	125	137	143	75	110	115
8679	Df(2L)ED1303	102.5	53.1068	4	54	79	100	177
7588	Df(3L)Exel6109	102.6	53.6205	10	13	28	73	81	149	184	120	120	120	138
7543	Df(2R)Exel6061	102.833	15.6258	6	87	120	90	90	110	120
27582	Df(2R)BSC821	103.1	70.7789	10	180	180	180	5	15	81	90	96	170	34
3678	Df(3R)sbd45	103.2	61.4289	10	140	180	53	89	112	180	0	86	155	37
8952	Df(1)ED7217	103.9	80.1394	10	158	300	16	43	49	63	94	94	111	111
23666	Df(2R)BSC281	104.857	71.4503	7	30	36	62	66	180	180	180
8684	Df(3R)ED6096	105.4	32.2256	10	74	76	80	134	135	140	157	78	84	96
24412	Df(3L)BSC388	106.5	37.3668	10	45	78	105	128	85	94	91	118	142	179
25431	Df(2R)BSC598	106.667	45.0925	3	60	110	150
24145	Df(1)ED6716	106.889	94.5984	9	33	33	75	88	73	139	210	11	300
25007	Df(3R)BSC503	107.625	68.5377	8	43	57	70	70	130	112	121	258
27352	Df(2R)BSC780	108	81.6197	10	105	4	17	68	147	188	260	116	27	148
24980	Df(3R)BSC476	108.167	50.1813	6	60	70	179	105	160	75
8901	Df(2L)ED19	109.5	86.36	10	80	120	20	30	80	95	180	210	270	10
8974	Df(3L)BSC117	109.9	47.783	10	43	60	96	135	135	144	154	67	77	188
8947	Df(1)ED6829	110	32.187	3	80	106	144
24375	Df(1)BSC351	110	91.657	3	151	174	5
26525	Df(3L)BSC673	110.4	76.5451	10	29	30	52	29	106	122	142	144	202	248
26542	Df(2L)BSC690	110.556	62.348	9	85	57	75	75	75	90	102	208	228
8049	Df(3L)ED4191	110.9	44.3908	10	37	38	93	100	135	140	150	150	110	156
7983	Df(3R)Exel7328	111.4	30.5221	10	120	134	174	68	98	80	86	112	120	122
7544	Df(2R)Exel6062	112	56.1516	9	20	20	110	100	140	152	154	148	164
7591	Df(3L)Exel6112	112.3	79.5195	10	18	42	42	42	63	134	171	171	210	230
25416	Df(1)BSC582	113	23.7627	4	92	104	109	147
7714	Df(1)Exel6240	113.2	44.4617	10	35	58	86	106	114	114	139	150	180	150
977	Df(1)DCB1-35b	113.3	54.9951	10	87	136	197	207	98	102	124	40	51	91
9610	Df(2L)BSC180	113.333	25.658	3	85	120	135
7002	Df(3L)1-16	113.8	80.2521	10	109	110	150	160	300	15	22	89	94	89
23665	Df(2R)BSC280	114.625	61.8199	8	47	63	101	188	56	102	150	210
27576	Df(3L)BSC815	115	44.7214	8	60	90	180	80	90	120	120	180
7586	Df(3L)Exel6107	115.3	75.494	10	130	186	42	43	47	48	84	119	214	240
8685	Df(3R)ED7665	115.6	59.118	10	20	38	76	135	118	120	109	145	197	198
7768	Df(1)Exel7468	116.472	43.3694	10	30	75	108	120	131	134	140	184	90	152.72
2352	Df(3R)X3F	117	97.1882	10	14	14	51	74	82	265	274	91	95	210
9424	Df(2R)BSC136	117.6	56.8726	10	25	60	84	92	103	100	165	180	190	177
7548	Df(2R)Exel6066	117.7	65.649	10	61	68	173	181	174	209	31	152	58	70
9507	Df(2L)BSC148	118	71.4252	10	62	81	100	75	112	114	148	232	240	16
9697	Df(3L)BSC220	118	69.2573	8	200	237	78	90	101	130	25	83
24109	Df(2L)ED761	119	54.1295	5	25	120	150	150	150
25428	Df(2R)BSC595	119.667	76.7194	6	17	31	130	180	180	180
8941	Df(2R)ED1725	120	109.588	5	105	225	240	28	2
7929	Df(3L)Exel8104	120.4	11.5297	10	105	110	131	135	125	138	108	115	117	120
24124	Df(2L)ED7853	120.4	44.3655	5	73	96	100	153	180
6646	Df(3L)BSC20	121	33.7902	10	109	150	70	99	195	102	110	115	125	135
6609	Df(2R)BSC19	121.667	103.443	15	300	31	53	69	88	142	257	273	286	32	55	24	38	63	114
7896	Df(2R)Exel7162	121.8	48.5359	10	190	70	80	95	48	120	175	120	150	170
9539	Df(2R)BSC152	122.333	9.60902	3	112	124	131
9704	Df(2L)BSC227	122.333	86.0852	6	38	76	91	118	125	286
24929	Df(2R)BSC425	123.333	98.1495	3	10	180	180
23688	Df(2R)BSC305	123.5	89.1743	10	41	48	50	81	90	136	109	262	118	300
7688	Df(3R)Exel6210	123.8	93.3938	10	38	50	52	59	68	73	240	178	180	300
6999	Df(2L)BSC30	124.167	148.708	6	30	120	405	35	5	150
7443	Df(3R)BSC47	124.625	39.493	8	140	160	140	140	150	130	37	100
7739	Df(3R)Exel6272	124.8	41.4804	10	110	124	134	186	183	53	73	122	124	139
24758	Df(2R)ED50004	124.833	87.5589	6	69	80	84	96	120	300
24116	Df(2L)ED1272	125.143	116.804	7	23	311	38	45	60	138	261
7890	Df(2R)Exel7149	125.7	35.8517	10	171	80	90	110	125	136	164	177	85	119
26828	Df(3L)BSC730	125.8	65.5317	10	64	74	126	282	56	103	106	144	164	139
8105	Df(3R)ED6232	126	16.7133	10	98	100	120	125	130	132	148	126	135	146
25126	Df(3R)BSC568	126	49.8565	7	64	96	96	135	134	136	221
26566	Df(1)BSC714	126.1	43.4139	10	195	73	92	124	130	132	139	140	56	180
8908	Df(2L)ED94	127.2	50.3914	10	38	221	103	125	188	100	135	142	120	100
1164	Df(2L)tkv3	128.1	82.1874	10	77	100	122	140	22	196	300	24	150	150
27354	Df(2R)BSC782	128.143	60.259	7	50	83	91	160	188	214	111
7498	Df(2L)Exel6012	129.5	68.4402	10	89	35	107	132	270	80	90	114	188	190
26514	Df(1)BSC662	129.8	19.6344	10	102	102	118	118	133	133	133	153	153	153
26533	Df(3R)BSC681	132.4	74.6759	10	71	79	74	80	83	91	133	235	238	240
6962	Df(3R)ED2	132.6	101.412	10	235	280	300	7	54	58	98	98	101	95
26857	Df(1)BSC760	132.6	51.2558	10	132	134	158	202	227	73	98	102	127	73
24971	Df(3R)BSC467	132.7	85.0425	10	140	39	54	104	129	178	240	300	62	81
7997	Df(3R)Exel7378	133.1	54.0503	10	55	160	60	100	78	175	181	195	175	152
9218	Df(1)ED7261	133.778	58.5551	9	58	119	119	133	133	174	211	211	46
26553	Df(2R)BSC701	133.8	78.2287	10	13	13	180	180	180	180	93	103	141	255
9077	Df(3R)ED5330	135.333	42.1466	3	111	111	184
26568	Df(1)BSC716	135.9	34.828	10	72	115	115	115	115	143	168	168	168	180
25740	Df(3R)BSC650	137	102.646	10	215	300	300	58	96	171	29	58	67	76
24953	Df(3L)BSC449	138.5	35.905	10	140	150	160	180	140	140	140	180	70	85
26569	Df(1)BSC717	140	46.2361	10	74	74	114	114	122	166	166	190	190	190
27577	Df(3L)BSC816	141.1	112.818	10	300	300	240	18	160	200	34	39	49	71
24909	Df(3R)BSC321	142.25	107.256	8	57	89	153	153	300	300	24	62
8069	Df(3L)ED4475	142.4	24.0841	10	133	147	113	118	126	134	142	145	181	185
25075	Df(3R)BSC547	143	108.56	10	99	108	174	204	300	300	190	13	16	26
8673	Df(2L)BSC107	143.3	76.8896	10	40	102	109	189	240	300	109	111	118	115
27887	Df(1)BSC843	143.333	2.88675	3	140	145	145
6219	Df(1)v-L1	143.7	46.9138	10	103	109	109	116	116	126	126	203	210	219
27888	Df(3L)BSC845	143.8	71.5632	10	240	280	54	111	116	144	57	123	150	163
7903	Df(2R)Exel7173	144.375	136.419	8	10	30	75	15	145	230	275	375
25008	Df(3R)BSC504	145.8	96.8639	10	54	79	107	162	168	191	300	29	300	68
7888	Df(2R)Exel7144	146	42.4447	10	191	195	195	72	161	165	100	118	130	133
25437	Df(2R)BSC604	146.7	15.2246	10	134	134	135	136	139	142	143	162	170	172
24385	Df(2R)BSC361	147.1	58.3904	10	102	122	220	241	69	76	137	148	159	197
25678	Df(2R)BSC594	147.125	44.5563	8	120	174	115	140	225	78	158	167
25065	Df(1)BSC537	147.667	79.2809	6	105	105	80	149	147	300
9343	Df(2L)ED334	149.1	92.9199	10	28	193	60	66	99	180	280	300	105	180
25059	Df(1)BSC531	150	#DIV/0!	1	150
26836	Df(3R)BSC738	152.6	84.8544	10	300	300	160	180	64	80	96	111	114	121
7744	Df(2L)Exel6277	153.667	107.482	3	80	104	277
24914	Df(3L)BSC410	153.9	118.524	10	30	41	55	56	106	252	300	300	300	99
24993	Df(3R)BSC489	153.9	58.0487	10	72	79	136	161	206	131	147	151	187	269
27347	Df(3L)BSC775	154.7	130.628	10	300	300	38	180	290	300	27	33	37	42
8672	Df(2L)BSC106	155.2	114.344	10	230	300	300	55	46	100	126	300	55	40
8898	Df(1)ED7170	155.6	110.537	10	60	191	220	261	300	300	29	29	80	86
8059	Df(3L)ED208	158.6	10.4265	10	150	160	170	140	151	160	174	154	158	169
26574	Df(1)BSC722	160.1	83.1698	10	142	142	142	166	300	300	38	83	125	163
24123	Df(2L)ED247	160.5	121.874	10	60	123	300	55	68	300	300	300	48	51
7839	Df(2L)Exel7070	160.8	86.2015	5	300	105	190	100	109
23170	Df(2R)BSC274	161.9	69.4621	10	89	91	241	252	258	100	105	121	180	182
9500	Df(3R)BSC140	162.4	100.788	5	54	91	139	228	300
9064	Df(2R)ED2426	163.3	78.9079	10	195	242	269	275	77	87	103	120	180	85
7585	Df(3L)Exel6106	163.4	50.5881	10	147	78	89	134	178	218	225	180	185	200
9715	Df(2L)BSC240	163.667	97.0148	6	60	64	128	240	190	300
24416	Df(3L)BSC392	166	110.492	10	24	33	44	72	203	203	248	248	285	300
7675	Df(3R)Exel6196	167.2	86.1985	10	135	137	163	184	195	224	255	300	3	76
9410	Df(2R)BSC132	168.125	51.6815	8	90	110	150	160	170	210	225	230
167	Df(2L)TW161	170.6	41.7431	10	97	136	180	184	191	210	228	120	160	200
25734	Df(1)BSC644	171	10.1489	3	160	173	180
26869	Df(1)BSC772	171.8	41.1172	10	170	206	206	94	101	177	197	176	194	197
24386	Df(3L)BSC362	173	59.8925	10	218	220	223	227	237	75	97	127	142	164
9503	Df(2L)BSC143	173.333	66.5833	3	130	140	250
9642	Df(2L)BSC214	175	108.064	10	85	120	150	270	330	370	155	80	90	100
9423	Df(2R)BSC135	175.429	91.1663	7	117	288	300	144	153	46	180
26544	Df(2L)BSC692	178.6	141.219	10	6	12	45	92	190	387	396	205	211	242
24335	Df(2R)BSC267	180	#DIV/0!	1	180
8674	Df(2L)BSC109	180.2	110.713	10	300	82	84	210	300	300	300	68	74	84
24407	Df(2R)BSC383	180.5	60.8244	10	133	162	213	205	225	301	115	90	175	186
9626	Df(2R)BSC199	180.6	105.381	10	300	300	75	92	300	300	136	120	126	57
7807	Df(2L)Exel7034	181.8	78.8653	10	160	157	63	300	190	52	183	219	247	247
25019	Df(3R)BSC515	183.5	68.6561	4	116	137	219	262
901	Df(1)svr	189.4	35.6973	5	193	193	181	140	240
26855	Df(1)BSC758	190	25.5147	3	171	219	180
3650	Df(3L)M21	194.4	105.734	10	300	300	27	300	300	184	186	190	57	100
23714	Df(3R)ED10555	196.5	79.5281	10	172	180	300	300	300	170	180	183	84	96
6698	Df(1)hl-a	200.75	91.2008	4	181	237	300	85
25005	Df(3R)BSC501	201	96.5971	3	107	196	300
24399	Df(3L)BSC375	214.1	89.586	10	240	249	255	194	300	300	300	49	170	84
24413	Df(3L)BSC389	214.2	94.3939	5	82	158	231	300	300
9215	Df(3R)ED5495	214.7	106.42	10	300	300	300	279	300	300	88	90	119	71
25064	Df(1)BSC536	217.5	60.1041	2	175	260
23680	Df(2L)BSC295	223.4	42.4243	10	195	218	227	181	201	215	300	300	197	200
24959	Df(2L)BSC455	225.8	82.7236	5	99	210	220	300	300
27369	Df(3L)BSC797	230.1	74.868	10	280	300	300	300	150	300	139	146	149	237
9594	Df(2L)BSC159	235.4	63.2519	5	210	212	300	300	155
7571	Df(3L)Exel6092	269.3	71.3007	10	245	300	300	275	300	300	300	300	73	300
7492	Df(2L)Exel6005	275.6	34.1246	10	270	272	290	295	300	300	300	300	213	216
9718	Df(2L)BSC244	276	53.6656	5	180	300	300	300	300
23686	Df(2R)BSC303	278.4	48.2991	5	300	192	300	300	300
	Total Mean	89.9136
	Total Std Dev	53.5819

## Sheet: CJ5 VERIFICATION
BLStock#	DfName	AVERAGE	STDEV	N	Animal1	Animal2	Animal3	Animal4	Animal5	Animal6	Animal7	Animal8	Animal9	Animal10	Animal11	Animal12	Animal13	Animal14	Animal15
167	Df(2L)TW161	92.9091	48.4076	11	48	105	113	120	125	130	135	136	0	19	91
1469	Df(2L)J39	13.5	11.3527	14	5	4	4	23	30	28	31	4	6	9	25	15	2	3
1842	Df(3R)Antp17	200.4	94.9926	10	300	300	300	272	50	81	121	170	172	238
2155	Df(3R)A113	95.8	64.4337	5	21	60	150	175	73
2234	Df(3R)R133	99.5	106.773	2	175	24
2471	Df(2R)M60E	87.8889	75.9053	9	106	145	15	72	12	17	65	246	113
2596	Df(3L)6B-29+Df(3R)6B-29	164.6	110.431	10	122	162	300	300	300	180	184	25	34	39
3180	Df(2L)H20	26.6	39.0234	15	0	0	0	0	10	11	12	21	21	22	24	26	38	59	155
3469	Df(2R)PK1	25.4667	41.7216	15	0	120	123	0	3	5	7	10	11	27	56	20	0	0	0
3650	Df(3L)M21	143	8.88819	3	153	140	136
3678	Df(3R)sbd45	142.5	12.7932	4	126	140	148	156
6647	Df(2R)BSC22	115.857	46.5132	7	131	140	60	121	119	53	187
6755	Df(3L)BSC23	27.8571	33.1332	7	11	12	27	100	25	0	20
6780	Df(2R)14H10W-35	129.5	113.844	2	49	210
6964	Df(3L)BSC33	129.25	67.6036	4	32	136	167	182
7492	Df(2L)Exel6005	103.667	22.0303	3	89	93	129
7544	Df(2R)Exel6062	76	65.8711	3	21	58	149
7591	Df(3L)Exel6112	220	128.841	4	250	300	30	300
7675	Df(3R)Exel6196	111.4	84.1356	5	24	100	108	75	250
7688	Df(3R)Exel6210	98	53.7401	2	60	136
7749	Df(2R)Exel6284	51.6667	39.6779	3	56	89	10
7997	Df(3R)Exel7378	48	25.8844	5	70	20	20	60	70
8049	Df(3L)ED4191	56.5	43.1335	2	87	26
8059	Df(3L)ED208	40	6.55744	3	34	39	47
8069	Df(3L)ED4475	222.333	126.746	6	4	130	300	300	300	300
8088	Df(3L)ED4858	122.5	47.3762	2	89	156
8089	Df(3L)ED230	72.6667	58.2437	3	89	121	8
8469	Df(2L)BSC50	67.5	16.2635	2	56	79
8674	Df(2L)BSC109	95	95.3362	13	120	186	162	6	13	14	23	41	155	6	25	184	300
8685	Df(3R)ED7665	104.462	55.2383	13	120	72	94	144	165	170	8	26	75	189	61	115	119
8906	Df(2L)ED678	92.2	80.0053	10	70	113	210	129	129	3	3	19	31	215
8935	Df(2L)ED1203	32.6923	23.1278	13	83	19	25	7	17	22	41	6	29	29	36	36	75
8941	Df(2R)ED1725	91	37.667	6	61	65	48	140	113	119
8970	Df(3L)BSC113	162.571	57.9047	7	148	198	53	158	163	175	243
9060	Df(2L)ED489	19	20.8087	3	8	43	6
9061	Df(2L)ED793	126.75	43.7064	4	78	103	154	172
9067	Df(2R)ED3728	103	41.493	7	23	105	111	162	92	117	111
9090	Df(3R)ED5644	150.75	27.5847	4	115	146	162	180
9215	Df(3R)ED5495	127.5	39.6623	6	93	97	172	183	104	116
9423	Df(2R)BSC135	76.5	77.0746	2	131	22
9482	Df(3R)ED10642	72.3333	63.6894	3	0	97	120
9508	Df(2L)BSC149	300	0	2	300	300
9579	Df(4)ED6380	58	32.3817	8	45	85	10	54	100	96	33	41
9626	Df(2R)BSC199	139.25	26.2345	4	147	173	117	120
9641	Df(2L)BSC213	233.667	107.193	3	291	110	300
9642	Df(2L)BSC214	186.2	20.0175	5	170	170	175	207	209
9715	Df(2L)BSC240	24.5	23.3345	2	8	41
9718	Df(2L)BSC244	7.10667	16.4282	15	0	0	11	0	0	0	0	0	0	0	0	0	54	3	38.6
23662	Df(2L)BSC277	117.714	58.1054	7	58	185	193	146	54	78	110
23663	Df(2L)BSC278	82.8571	61.5181	7	79	139	193	25	36	44	64
23665	Df(2R)BSC280	54	#DIV/0!	1	54
23666	Df(2R)BSC281	144.5	75.0578	4	98	167	240	73
23680	Df(2L)BSC295	98.2	65.3468	5	98	83	38	64	208
23714	Df(3R)ED10555	42	#DIV/0!	1	42
24132	Df(2L)ED629	55.625	36.8624	8	40	55	59	85	3	21	60	122
24135	Df(2L)ED8142	51.1429	39.268	14	38	55	100	113	33	90	13	13	94	99	16	21	9	22
24335	Df(2R)BSC267	127	42.4264	2	97	157
24626	Df(2L)ED50001	67.9	54.04	10	87	105	143	19	27	29	30	32	40	167
24914	Df(3L)BSC410	72.1818	37.5095	11	31	40	53	120	109	31	40	53	82	114	121
24933	Df(2R)BSC429	12.5	10.895	6	2	4	6	11	27	25
24946	Df(3L)BSC442	207.6	126.721	5	300	300	3	167	268
24958	Df(2L)BSC454	90.9	49.6419	10	180	26	42	57	69	73	74	104	140	144
25075	Df(3R)BSC547	196.429	81.0018	7	99	108	174	204	300	300	190
25430	Df(2R)BSC597	51.0833	71.8388	12	2	3	4	4	6	7	10	12	96	99	174	196
25431	Df(2R)BSC598	73.7	84.0199	10	0	68	0	17	53	70	95	2	178	254
26865	Df(2L)BSC768	137.667	78.413	12	123	40	134	253	266	5	88	120	178	206	100	139
27353	Df(2L)BSC781	16.3333	20.7903	15	14	36	57	0	3	4	21	47	1	1	1	2	2	5	51
27369	Df(3L)BSC797	266.75	6.18466	4	266	266	260	275
27586	Df(1)BSC825	39.5	25.2488	6	16	55	67	3	39	57

## Sheet: CJ10 Primary Screen
BLStock#	DfName	Average	STDdev	N	Animal1	Animal2	Animal3	Animal4	Animal5	Animal6	Animal7	Animal8	Animal9	Animal10
3469	Df(2R)PK1	0	0	10	0	0	0	0	0	0	0	0	0	0
6780	Df(2R)14H10W-35	0	0	10	0	0	0	0	0	0	0	0	0	0
9422	Df(4)ED6369	0	#DIV/0!	1	0
8674	Df(2L)BSC109	0.7	1.63639	10	0	0	0	0	0	0	0	0	2	5
7676	Df(3R)Exel6197	1.8	2.04939	5	2	0	0	2	5
9579	Df(4)ED6380	2	1.05409	10	1	1	1	1	2	2	2	3	3	4
27383	Df(2L)BSC812	2	#DIV/0!	1	2
905	Df(1)m259-4	2.7	2.66875	10	1	1	1	2	2	2	2	3	3	10
949	Df(1)C128	2.8	1.81353	10	1	1	2	3	5	1	1	4	5	5
7997	Df(3R)Exel7378	2.83333	3.18852	6	0	0	1	3	5	8
24135	Df(2L)ED8142	2.85714	5.39841	7	0	0	0	0	0	6	14
3180	Df(2L)H20	3.5	2.91548	10	5	3	3	4	1	1	2	2	3	11
9060	Df(2L)ED489	3.7	1.88856	10	2	2	3	5	5	3	4	2	3	8
9171	Df(1)ED7147	4	6.09189	10	1	2	2	3	4	4	21	1	1	1
24947	Df(3L)BSC443	4	#DIV/0!	1	4
8918	Df(2R)ED3683	4.3	7.66014	10	3	2	2	2	2	3	1	1	1	26
9482	Df(3R)ED10642	4.4	2.36643	10	7	2	2	3	6	7	2	6	7	2
9341	Df(2L)ED385	4.7	3.71334	10	0	5	5	6	0	3	3	4	9	12
8685	Df(3R)ED7665	5.66667	5.16398	6	1	1	1	9	11	11
8906	Df(2L)ED678	6.375	7.52021	8	0	0	0	0	8	10	14	19
8099	Df(3L)ED4685	6.5	5.8023	4	1	3	8	14
9270	Df(2L)ED250	7	12.1244	3	21	0	0
3370	Df(1)su(s)83	7.66667	4.76095	6	2	4	6	8	11	15
24412	Df(3L)BSC388	8	#DIV/0!	1	8
8112	Df(2R)BSC50C-129	8.11111	9.5583	9	1	4	4	4	8	2	19	29	2
25694	Df(3R)BSC619	8.14286	4.09994	7	7	13	3	5	9	6	14
24965	Df(3R)BSC461	8.25	3.30404	4	5	6	10	12
9487	Df(3R)ED10845	8.44444	7.21303	9	6	9	3	3	3	6	9	11	26
8069	Df(3L)ED4475	8.66667	4.08248	6	3	6	8	10	10	15
9053	Df(1)ED6443	8.9	7.14065	10	8	7	3	3	4	10	11	21	21	1
1469	Df(2L)J39	9	15.7621	10	0	0	2	4	7	36	41	0	0	0
24356	Df(2R)BSC331	9	10.583	3	1	21	5
26864	Df(1)BSC767	9	3.4641	4	6	8	14	8
6755	Df(3L)BSC23	9.1	13.9877	10	10	15	2	2	3	3	3	4	47	2
8049	Df(3L)ED4191	9.33333	8.3865	3	5	4	19
25058	Df(1)BSC530	9.4	4.97996	5	4	16	5	10	12
7002	Df(3L)1-16	9.5	15.248	10	51	7	1	1	2	2	3	14	3	11
8957	Df(3R)ED5514	10	#DIV/0!	1	10
24126	Df(2L)ED441	10	8.48528	2	16	4
25431	Df(2R)BSC598	10.1	2.80674	10	6	8	9	10	10	8	9	15	12	14
8915	Df(2R)ED2457	10.2	7.31513	10	8	10	3	4	6	22	22	3	8	16
27579	Df(3R)BSC818	10.4	12.7297	10	5	12	0	7	21	42	2	2	3	10
7643	Df(3R)Exel6164	11.4	9.7091	10	14	15	20	2	3	3	8	20	29	0
8976	Df(3L)BSC119	11.6	6.22183	10	4	5	6	7	8	13	17	19	19	18
25414	Df(1)BSC580	11.6	6.94982	5	4	16	5	20	13
3909	Df(2R)59AD	11.6667	3.05505	3	9	11	15
24116	Df(2L)ED1272	11.6667	2.88675	3	15	10	10
7641	Df(3R)Exel6162	11.9	12.8102	10	4	10	15	15	34	34	1	1	2	3
8913	Df(2R)ED2354	12	8.39643	5	2	8	9	18	23
903	Df(1)v-L3	12.1	14.059	10	3	9	12	43	1	5	5	9	2	32
25702	Df(1)BSC627	12.1667	13.5855	6	4	4	5	8	13	39
25437	Df(2R)BSC604	12.25	2.21736	4	10	11	13	15
2234	Df(3R)R133	12.3333	6.245	9	5	7	10	15	24	7	10	14	19
8914	Df(2R)ED2436	12.5	13.5757	6	0	0	3	15	28	29
24959	Df(2L)BSC455	12.5	5.06623	4	8	9	14	19
27582	Df(2R)BSC821	12.6	3.23866	10	13	15	5	12	12	11	12	14	15	17
7749	Df(2R)Exel6284	13.1	9.92696	10	0	1	3	8	15	20	22	30	14	18
8679	Df(2L)ED1303	13.2	23.5221	10	7	6	25	0	1	1	3	6	77	6
23686	Df(2R)BSC303	13.2	9.77298	10	21	35	4	5	5	7	8	12	17	18
8970	Df(3L)BSC113	13.3	7.04036	10	4	6	7	8	13	14	15	20	22	24
9271	Df(2L)ED279	13.3	13.9288	10	2	4	7	10	22	26	45	1	12	4
23666	Df(2R)BSC281	13.3333	7.57188	3	22	8	10
3486	Df(3R)Ubx109	13.4	10.1017	10	2	2	8	12	6	10	14	23	26	31
8836	Df(2L)BSC111	14	12.0185	10	2	3	3	10	21	26	40	9	12	14
9682	Df(2L)ED1378	14.1	12.1605	10	1	2	5	8	8	21	24	28	8	36
9208	Df(3R)ED5815	14.4	10.1675	10	4	5	8	10	15	22	27	34	6	13
9076	Df(3R)ED5223	14.4444	22.08	9	2	3	3	9	9	72	15	4	13
8088	Df(3L)ED4858	14.5	10.4833	6	2	11	16	26	5	27
24933	Df(2R)BSC429	15	8.89944	6	3	8	14	26	15	24
8931	Df(2R)ED1715	15.1667	8.30462	6	18	18	20	25	4	6
8029	Df(3R)ED5577	15.4	7.36659	10	13	15	5	8	8	14	18	21	26	26
8089	Df(3L)ED230	15.6	14.9097	5	41	2	9	12	14
8835	Df(2L)BSC110	15.6	13.2212	5	10	10	16	4	38
24133	Df(2L)ED690	15.6	38.2163	10	122	0	0	0	1	2	3	26	0	2
7633	Df(3R)Exel6154	16	6.58281	4	8	15	17	24
8923	Df(3R)ED6085	16	6.03692	10	6	7	17	18	19	12	15	20	22	24
24758	Df(2R)ED50004	16	14.5344	9	0	0	10	7	31	5	23	31	37
8033	Df(1)ED6957	16.4	7.7057	10	11	11	11	11	28	11	12	17	21	31
27352	Df(2R)BSC780	16.4	15.566	5	38	0	5	13	26
9219	Df(1)ED7331	16.4444	22.7822	9	2	6	2	4	6	13	4	47	64
8946	Df(2L)ED1050	16.5	23.344	10	1	10	0	4	8	17	24	4	18	79
9061	Df(2L)ED793	16.5	24.7801	10	22	27	81	0	2	12	18	1	1	1
944	Df(1)JC70	16.6	21.8184	10	41	1	2	5	7	11	3	10	17	69
27365	Df(3R)BSC793	16.8333	17.1746	6	7	34	43	2	6	9
997	Df(3L)AC1	17	26.4953	10	5	0	0	3	4	12	81	7	48	10
8031	Df(1)ED411	17	17.6918	3	1	14	36
25078	Df(2R)BSC550	17	#DIV/0!	1	17
8045	Df(2R)ED1612	17.1	11.7988	10	38	40	10	10	13	15	12	15	7	11
9642	Df(2L)BSC214	17.1	12.078	10	1	3	6	8	17	20	23	28	30	35
23152	Df(2L)BSC252	17.25	11.8708	4	19	24	26	0
27347	Df(3L)BSC775	17.3333	13.3066	6	3	29	9	12	13	38
8948	Df(1)ED6630	17.4	18.0997	10	4	17	19	4	6	5	10	19	26	64
24989	Df(2R)BSC485	17.6	22.154	5	1	2	11	19	55
5281	Df(1)dx81	17.8	12.0351	10	10	15	41	9	9	9	13	13	38	21
26525	Df(3L)BSC673	17.9	12.9825	10	0	4	7	11	15	17	23	32	32	38
1990	Df(3R)Tpl10	18	4.58258	3	14	23	17
7634	Df(3R)Exel6155	18	14.3836	10	0	18	14	16	56	12	14	15	15	20
8935	Df(2L)ED1203	18	10.6583	6	7	20	21	35	6	19
24416	Df(3L)BSC392	18	5.20683	10	25	25	12	13	13	14	16	18	24	20
27356	Df(2R)BSC784	18.5	17.1367	4	8	9	13	44
27378	Df(3R)BSC806	18.8	14.3422	5	4	21	40	7	22
25432	Df(2R)BSC599	18.8571	14.2411	7	5	8	10	14	19	32	44
26833	Df(3L)BSC735	19.1667	26.4607	6	1	1	2	7	41	63
3196	Df(1)Sxl-bt	19.25	28.5467	4	3	5	7	62
9508	Df(2L)BSC149	19.5	11.9373	10	16	47	9	10	20	27	9	10	20	27
1842	Df(3R)Antp17	19.6	22.7459	10	47	57	4	4	5	5	6	7	8	53
23687	Df(2R)BSC304	20	19.8368	5	4	5	8	38	45
8058	Df(3L)ED4293	20.1667	10.8704	6	9	11	12	26	28	35
9350	Df(1)ED7424	20.2	18.0973	10	17	22	50	54	4	5	6	8	13	23
9683	Df(2R)ED1484	20.2	17.4024	10	8	7	9	10	12	12	14	30	42	58
7875	Df(2R)Exel7130	20.3	14.0874	10	8	9	6	7	9	25	35	40	25	39
7807	Df(2L)Exel7034	20.5	30.244	6	0	2	5	15	21	80
6647	Df(2R)BSC22	20.6	20.8976	10	1	2	4	7	11	43	54	52	15	17
9594	Df(2L)BSC159	20.6	14.2299	10	29	34	44	0	10	26	28	2	13	20
24371	Df(2R)BSC347	21	15.9374	10	63	10	10	12	13	15	16	18	25	28
27887	Df(1)BSC843	21	30.122	7	88	17	18	3	4	7	10
24909	Df(3R)BSC321	21.1429	25.6608	7	13	79	7	10	12	11	16
8469	Df(2L)BSC50	21.3333	18.9297	3	8	13	43
26529	Df(3R)BSC677	21.5714	21.6938	7	11	11	15	38	64	5	7
8952	Df(1)ED7217	21.7	15.7413	10	21	21	21	24	31	2	4	5	35	53
1581	Dp(2;1)JS13;Df(2L)JS31	21.8571	23.3768	7	8	8	8	9	10	45	65
7688	Df(3R)Exel6210	22	9.16515	3	24	30	12
9539	Df(2R)BSC152	22	12.5521	10	7	9	10	25	30	42	15	17	25	40
25740	Df(3R)BSC650	22.1111	7.95997	9	7	16	18	22	23	24	24	32	33
3547	Df(3R)L127	22.2	10.1959	10	13	13	13	13	24	16	32	34	40	24
25116	Df(3L)BSC553	22.3	7.74668	10	12	17	24	28	32	34	15	19	27	15
24124	Df(2L)ED7853	22.4444	25.358	9	10	12	15	18	0	20	49	78	0
9481	Df(3R)ED10639	22.625	38.2209	8	45	0	0	4	8	10	110	4
7839	Df(2L)Exel7070	22.75	21.469	4	0	50	13	28
8964	Df(3R)ED6025	23	#DIV/0!	1	23	ƒ
9353	Df(2L)ED5878	23	7.2111	3	21	17	31
23168	Df(2R)BSC272	23	11.3137	2	31	15
26528	Df(3L)BSC676	23	19.799	2	9	37
7443	Df(3R)BSC47	23.125	18.9118	10	6	8	10	21	27	9	17	20	54	59.25
26553	Df(2R)BSC701	23.2	10.3366	10	10	13	14	30	36	39	14	25	30	21
25705	Df(2R)BSC630	23.5	14.7742	10	28	28	47	5	21	35	41	7	8	15
6609	Df(2R)BSC19	23.6	37.7012	10	84	105	5	5	5	6	6	6	7	7
7079	Df(3L)BSC35	23.6667	12.741	3	9	30	32
8955	Df(1)ED6906	23.9	29.5012	10	3	5	7	8	8	19	19	100	26	44
4961	Df(2R)Kr10	24	7.46845	10	14	18	26	30	34	15	19	22	28	34
9266	Df(2L)ED1473	24	16.9706	2	36	12
23662	Df(2L)BSC277	24	17.5563	10	36	8	15	15	17	29	52	0	51	17
23672	Df(1)BSC287	24	13.7295	9		20	21	27	46	5	11	14	30	42
9269	Df(2L)ED1315	24.5	7.77817	2	30	19
9510	DF(2L)BSC151	24.5556	33.5526	9	3	3	13	83	3	15	83	3	15
6457	Df(3L)BSC12	24.6	12.3126	10	7	7	18	30	25	40	45	22	24	28
7737	Df(3R)Exel6270	24.8	23.2799	10	15	36	10	37	3	14	17	28	82	6
4959	Df(2L)C'	25.1	11.9856	10	12	17	27	44	45	12	16	21	27	30
9152	Df(3R)ED5705	25.1	19.1743	10	11	50	11	12	13	16	19	23	28	68
7571	Df(3L)Exel6092	25.5	33.234	10	6	19	1	4	40	79	90	4	6	6
7709	Df(1)Exel6235	25.8	21.6271	10	5	5	12	20	32	38	60	62	6	18
8941	Df(2R)ED1725	25.8	45.1796	5	0	4	4	15	106
24336	Df(1)BSC310	26.1111	16.6542	9	47	53	17	25	37	6	8	15	27
26828	Df(3L)BSC730	26.6	33.7514	10	5	12	12	21	29	74	2	4	6	101
7521	Df(2L)Exel6038	26.7	12.9705	10	7	28	47	12	22	30	38	42	17	24
6867	Df(3L)BSC27	27.3	14.9818	10	11	11	13	16	24	33	43	46	50	26
7708	Df(1)Exel6234	27.4	25.0759	5	42	4	6	63	22
24626	Df(2L)ED50001	27.5	6.93221	10	22	25	22	22	25	26	36	22	34	41
26524	Df(3L)BSC672	27.9	58.0487	10	135	141	0	0	0	0	0	1	2	0
8072	Df(3L)ED4486	28	18.2513	10	20	22	25	30	35	44	5	11	19	69
8904	Df(2L)ED4651	28	20.7364	6	6	14	17	26	44	61
26865	Df(2L)BSC768	28.2	21.918	10	45	50	52	58	0	21	5	7	32	12
744	Df(2L)M24F-B	28.2222	28.6172	9	0	0	5	15	26	35	38	45	90
8956	Df(1)ED6727	28.2222	20.523	9	20	46	58	58	5	10	13	18	26
9718	Df(2L)BSC244	28.5	16.5429	4	21	35	48	10
1708	T(2;3)rn	28.6	38.5233	10	5	16	27	97	7	9	104	3	9	9
6219	Df(1)v-L1	28.8	12.4793	10	20	20	20	20	20	32	32	32	32	60
9626	Df(2R)BSC199	29	40.7799	3	76	3	8
25741	Df(2R)BSC651	29.4	37.9245	10	19	1	1	5	7	16	18	29	91	107
3521	Df(2R)Jp6	29.9	14.1142	10	9	13	44	27	35	42	50	18	22	39
9421	Df(4)ED6364	30.25	40.8197	4	0	1	33	87
24379	Df(2R)BSC355	30.3	12.8154	10	15	19	21	26	34	39	47	25	54	23
24413	Df(3L)BSC389	30.4444	6.71027	9	28	30	34	42	22	24	29	39	26
9176	Df(2L)ED136	31.2	8.86692	10	19	28	34	42	38	17	24	32	38	40
7495	Df(2L)Exel6009	31.4	21.5365	10	16	52	66	6	17	24	28	65	18	22
25059	Df(1)BSC531	31.6	31.2858	5	16	58	72	10	2
24970	Df(3R)BSC466	31.7	18.4454	10	17	20	21	22	25	62	15	23	55	57
8103	Df(3R)ED5177	31.9	30.0978	10	114	11	13	14	19	22	27	31	34	34
9631	Df(2L)BSC204	32	#DIV/0!	1	32
23663	Df(2L)BSC278	32	0	3	32	32	32
25075	Df(3R)BSC547	32	33.7787	3	13	71	12
23688	Df(2R)BSC305	32.2	13.8868	10	14	20	48	45	16	22	25	45	42	45
9497	Df(3R)BSC137	32.3	19.0207	10	9	41	51	64	9	14	20	32	35	48
1642	Df(2R)vg135	32.3333	26.9122	6	0	0	35	42	53	64
7790	Df(2L)Exel8010	32.5	31.4757	10	6	6	4	4	20	25	40	55	75	90
25441	Df(2R)BSC608	33	22.8473	4	0	36	45	51
25126	Df(3R)BSC568	33.3333	30.474	6	18	20	0	71	72	19
27353	Df(2L)BSC781	33.4	18.6619	10	8	10	30	30	31	47	48	50	64	16
2586	Df(3R)23D1	33.6	34.0268	10	42	3	4	16	18	32	36	76	106	3
9600	Df(2L)BSC165	33.6	39.5512	5	2	5	16	49	96
26542	Df(2L)BSC690	33.6	26.3405	10	11	101	15	28	17	32	40	48	19	25
9355	Df(3L)ED4457	33.6667	10.4083	3	22	37	42
8947	Df(1)ED6829	34	19.1115	9	14	53	54	55	3	21	25	37	44
7588	Df(3L)Exel6109	34.5	9.27661	10	22	26	28	39	47	23	34	39	41	46
8975	Df(3L)BSC118	34.8	48.6898	5	0	7	11	118	38
7885	Df(2R)Exel9060	35	#DIV/0!	1	35
1164	Df(2L)tkv3	35.1	32.012	10	6	13	33	19	12	15	82	97	19	55
27581	Df(2R)BSC820	35.375	30.0045	8	78	87	15	15	24	9	23	32
9500	Df(3R)BSC140	35.5	13.4268	10	20	37	51	54	22	24	25	27	45	50
23676	Df(2L)BSC291	35.5	10.3785	8	55	25	24	26	37	38	40	39
25021	Df(3R)BSC517	35.6667	17.6163	3	25	26	56
27384	Df(2R)BSC813	36	37.241	10	6	24	86	110	2	4	4	31	44	49
24915	Df(3L)BSC411	36.3	17.205	10	47	6	14	37	38	40	41	24	57	59
24132	Df(2L)ED629	36.7778	98.8671	9	0	0	0	0	0	15	11	300	5
8965	Df(3R)ED5156	37	12.6689	5	34	23	29	44	55
1158	Df(1)rif	37.2	66.9978	5	4	8	8	157	9
9352	Df(1)ED7229	37.2	26.7075	10	0	10	16	20	38	44	46	53	91	54
9503	Df(2L)BSC143	37.6	25.7129	10	100	26	29	30	42	53	0	28	33	35
2471	Df(2R)M60E	37.7	22.3361	10	16	19	21	24	67	84	28	32	40	46
2414	Df(2L)spdJ2	38.25	18.6436	4	11	46	43	53
25007	Df(3R)BSC503	38.6	16.1672	10	11	20	23	48	56	44	62	37	42	43
24395	Df(3L)BSC371	38.8	26.9147	10	10	15	19	24	26	40	44	50	60	100
7917	Df(3R)Exel9020	39.2	42.0735	10	6	4	7	7	7	48	43	129	84	57
3548	Df(2L)al	39.3	20.0724	10	31	51	46	88	26	32	45	18	24	32
25077	Df(3R)BSC549	39.4	20.9984	10	18	19	54	60	70	9	25	36	45	58
24380	Df(2R)BSC356	39.6	46.6076	10	2	9	30	22	22	29	124	129	14	15
9067	Df(2R)ED3728	39.7	29.3032	10	19	40	72	9	12	17	30	36	65	97
9210	Df(3R)ED6255	40	17.7263	10	33	36	37	41	49	66	11	23	35	69
24114	Df(2L)ED1161	40	23.9479	5	12	53	58	61	16
759	Df(4)G	40.5	53.1816	10	100	152	86	8	8	14	32	1	2	2
24958	Df(2L)BSC454	40.5	41.8151	10	18	43	16	91	138	8	14	18	24	35
5330	Df(2L)ed1	41	24.5085	7	24	25	30	42	75	75	16
7498	Df(2L)Exel6012	41	25.7034	10	58	79	81	12	14	17	44	50	25	30
7871	Df(2R)Exel8057	41	23.9583	10	15	22	37	45	60	75	82	18	24	32
7545	Df(2R)Exel6063	41.5	38.0416	10	11	145	25	34	42	50	18	26	30	34
23677	Df(2L)BSC292	41.8	25.3614	5	15	19	43	57	75
7840	Df(2L)Exel8038	41.875	35.9143	8	0	1	5	41	51	75	80	82
9082	Df(3R)ED5474	41.9	22.0023	10	25	30	48	70	28	30	35	91	25	37
26836	Df(3R)BSC738	42.3333	79.632	9	249	3	16	17	30	6	58	0	2
8901	Df(2L)ED19	42.5	38.7764	10	7	9	10	17	20	23	60	73	103	103
7682	Df(3R)Exel6203	42.8	37.1238	10	89	98	1	3	4	17	24	61	64	67
24385	Df(2R)BSC361	43	36.0555	3	73	53	3
26855	Df(1)BSC758	43	41.2402	9	0	0	21	35	48	108	112	25	38
9704	Df(2L)BSC227	43.2	26.8982	10	35	38	42	54	68	104	16	32	12	31
25001	Df(3R)BSC497	43.2	40.268	10	7	11	26	35	43	43	11	146	55	55
7546	Df(2R)Exel6064	43.3	44.3071	10	20	32	94	150	26	36	14	16	33	12
8078	Df(3L)ED4606	43.7	19.2933	10	12	46	47	84	39	40	41	56	22	50
23690	Df(2R)BSC307	43.9	43.5825	10	150	7	25	2	20	32	22	45	66	70
7876	Df(2R)Exel7131	44.4	32.0458	10	35	37	40	77	10	32	42	52	115	4
24923	Df(3L)BSC419	44.5	31.4334	10	15	15	17	28	14	42	59	81	83	91
24139	Df(3R)ED5938	45.2	22.3448	10	8	29	44	63	66	68	72	18	35	49
9596	Df(2R)BSC161	45.3	22.9058	10	25	34	83	87	23	30	34	37	45	55
26869	Df(1)BSC772	45.4	44.9869	10	15	15	15	32	32	32	42	49	55	167
26541	Df(2L)BSC689	46	23.516	3	23	45	70
1467	Df(3R)P115	46.1	38.6104	10	18	22	33	41	8	11	34	73	110	111
9708	Df(2L)BSC233	46.375	26.9811	8	8	12	29	52	58	60	72	80
27886	Df(1)BSC834	46.7778	44.7487	9	46	49	12	17	16	17	20	117	127
27888	Df(3L)BSC845	46.8	7.06792	10	40	40	40	43	45	47	47	50	54	62
24392	Df(3L)BSC368	46.9	28.5013	10	15	23	28	54	76	87	92	24	32	38
7551	Df(2R)Exel6069	47.1	32.3812	10	17	3	11	25	91	45	51	61	82	85
7714	Df(1)Exel6240	47.2	51.8133	10	9	9	9	14	17	109	146	23	31	105
3096	Df(3L)ZN47	47.25	11.1168	4	32	47	52	58
3678	Df(3R)sbd45	47.3	84.6326	10	4	5	6	9	14	15	10	35	102	273
26847	Df(3R)BSC749	47.3	24.9891	10	57	7	12	19	58	60	50	67	69	74
26516	Df(2R)BSC664	47.5	21.9406	10	45	45	45	46	70	99	25	28	35	37
442	Df(2R)CX1	47.6	26.2645	10	12	64	71	75	18	25	49	68	75	19
25008	Df(3R)BSC504	48.2	22.597	10	24	37	42	50	64	82	85	17	39	42
8061	Df(3L)ED210	48.9	19.0464	10	20	25	46	51	59	69	84	40	44	51
27585	Df(1)BSC824	49.2	39.3154	5	55	60	5	20	106
741	Df(2R)M41A10	49.7	64.4568	10	0	3	4	5	10	27	33	110	125	180
9204	Df(3R)ED5339	49.9	21.2679	10	22	25	34	38	45	46	60	72	76	81
5411	Df(3L)Aprt-32	50.1	18.4959	10	40	42	20	35	38	48	63	67	70	78
25011	Df(3R)BSC507	51.6	27.7977	10	26	43	50	3	26	53	89	70	72	84
26560	Df(1)BSC708	52.5	43.1335	2	22	83
24968	Df(3R)BSC464	54.1	10.1811	10	40	41	45	49	52	57	60	64	66	67
26540	Df(2L)BSC688	54.9	48.0149	10	20	23	96	12	39	45	85	167	28	34
24145	Df(1)ED6716	55	#DIV/0!	1	55
24375	Df(1)BSC351	55	74.5681	6	10	15	21	35	44	205
25696	Df(3R)BSC621	55	43.3974	4	8	39	62	111
8059	Df(3L)ED208	55.3	31.12	10	43	22	27	37	43	48	58	78	68	129
9693	Df(3L)BSC181	55.8	32.4407	10	27	43	61	70	89	94	104	14	22	34
7492	Df(2L)Exel6005	56.625	76.3524	8	3	5	10	14	22	205	48	146
25019	Df(3R)BSC515	56.6667	34.9781	6	60	66	120	24	34	36
7692	Df(3R)Exel6214	56.7	51.5925	10	17	38	47	51	75	146	148	11	14	20
25390	Df(3R)BSC567	56.8	25.8835	10	9	32	48	51	40	66	67	76	85	94
7680	Df(3R)Exel6201	58.3333	35.5293	3	18	72	85
6963	Df(2L)ED3	59	63.3	10	53	220	17	26	48	110	6	27	35	48
9697	Df(3L)BSC220	59.2	38.4413	10	13	15	32	56	57	61	64	70	75	149
25062	Df(1)BSC534	59.8	19.8671	5	31	54	58	73	83
7585	Df(3L)Exel6106	59.875	25.4695	8	10	57	66	49	57	92	59	89
9066	Df(2R)ED3610	59.9	37.3525	10	42	44	58	17	24	38	42	106	120	108
24929	Df(2R)BSC425	60.9	43.3883	10	0	17	20	61	69	74	94	152	60	62
9423	Df(2R)BSC135	61.6	43.3797	5	40	75	127	11	55
8047	Df(3L)ED201	61.7	31.3583	10	6	18	36	67	68	72	76	81	95	98
8096	Df(3L)ED4287	61.7	37.2202	10	39	41	45	63	118	26	36	38	76	135
9715	Df(2L)BSC240	61.7	29.9409	10	6	77	104	35	40	48	60	81	71	95
6964	Df(3L)BSC33	62.8	36.0734	10	30	31	37	43	51	52	45	97	116	126
8074	Df(3L)ED217	63	20.5183	3	42	64	83
8974	Df(3L)BSC117	63.6	12.2583	10	41	54	56	61	61	63	68	72	75	85
9701	Df(3L)BSC224	63.9	19.1743	10	50	51	60	70	42	51	55	70	85	105
26513	Df(2R)BSC661	64.4	35.9481	10	30	35	48	52	25	39	90	90	115	120
8104	Df(3R)ED5780	65.4	31.0991	10	42	62	67	70	113	125	28	42	49	56
7675	Df(3R)Exel6196	67.3333	27.5923	3	36	78	88
24137	Df(3R)ED5664	68	10.2415	10	56	58	62	65	67	71	78	86	58	79
9078	Df(3R)ED5438	68.9	41.9191	10	54	58	70	80	165	25	38	50	37	112
9211	Df(3R)ED6220	68.9	40.5722	10	7	10	45	63	63	75	79	105	120	122
9641	Df(2L)BSC213	69.2	105.776	10	31	39	234	300	14	14	15	18	18	9
8066	Df(3L)ED4421	69.3	67.615	10	21	25	93	245	19	32	44	50	73	91
3084	Df(2L)ast2	69.9	13.5602	10	42	58	64	67	68	88	72	75	80	85
9059	Df(1)ED7620	70.5	121.322	10	4	6	10	14	38	300	14	300	8	11
7713	Df(1)Exel6239	71.1	86.4465	10	25	26	27	30	45	48	55	25	130	300
25734	Df(1)BSC644	71.2857	31.558	7	83	72	83	40	74	122	25
25724	Df(3R)BSC633	71.75	45.5732	4	9	77	83	118
26544	Df(2L)BSC692	71.75	103.048	4	226	24	26	11
7929	Df(3L)Exel8104	73.1	37.4387	10	14	17	50	63	74	80	100	103	106	124
9610	Df(2L)BSC180	74.25	47.5281	4	134	91	36	36
24993	Df(3R)BSC489	74.4	21.8032	10	60	80	97	34	65	75	68	93	110	62
8898	Df(1)ED7170	74.5	35.9915	10	57	105	105	117	23	56	74	94	14	100
26569	Df(1)BSC717	75.6	53.5438	10	49	76	112	128	128	159	6	15	26	57
9226	Df(3R)ED5100	75.7	43.2693	10	5	18	41	55	86	97	102	103	121	129
23665	Df(2R)BSC280	76.6	43.3979	10	34	68	20	60	160	45	80	110	125	64
8921	Df(3R)ED5623	77.3	27.9088	10	61	67	82	58	97	103	15	86	99	105
901	Df(1)svr	77.4	61.8191	10	120	19	26	5	30	64	74	88	168	180
24143	Df(3R)ED6361	77.6	40.0061	10	36	72	77	88	97	120	121	123	19	23
25005	Df(3R)BSC501	77.6	17.0828	10	53	63	91	115	68	73	73	75	78	87
24386	Df(3L)BSC362	78.5	50.9842	10	45	85	153	168	36	78	0	92	57	71
26857	Df(1)BSC760	78.8571	53.7724	7	10	14	73	105	132	148	70
7544	Df(2R)Exel6062	80.8	51.3091	10	23	74	143	184	12	56	67	74	80	95
9505	Df(2L)BSC145	81.25	130.661	4	13	25	10	277
8101	Df(3L)ED4978	81.5	62.8583	10	49	58	88	120	153	20	108	0	24	195
24335	Df(2R)BSC267	83.2	67.9457	10	8	29	30	31	39	65	127	143	159	201
2155	Df(3R)A113	84.1	26.083	10	70	74	120	125	45	50	84	88	90	95
8684	Df(3R)ED6096	84.1	32.9493	10	39	73	86	101	103	142	50	53	73	121
7869	Df(2R)Exel7121	85.6	72.7001	5	25	46	100	206	51
24914	Df(3L)BSC410	87.6	38.5982	10	38	61	65	29	73	115	118	120	126	131
8068	Df(3L)ED4470	88.8	61.8795	10	30	36	132	144	149	196	13	47	67	74
7890	Df(2R)Exel7149	89	60.154	5	17	74	83	87	184
8097	Df(3L)ED4502	89.3	53.827	10	45	95	104	108	189	166	35	42	48	61
24946	Df(3L)BSC442	90.3	29.8144	10	116	133	36	77	79	87	66	76	110	123
25430	Df(2R)BSC597	91.4	67.482	10	39	11	19	114	134	144	226	37	82	108
167	Df(2L)TW161	92.9	57.2256	10	16	79	130	135	154	145	25	39	48	158
26533	Df(3R)BSC681	93	123.037	2	180	6
24973	Df(3R)BSC469	93.7	79.4594	10	14	300	44	45	45	87	91	92	101	118
8102	Df(3L)ED5017	95.6667	50.7372	6	109	173	43	51	68	130
6962	Df(3R)ED2	95.9	56.1693	10	15	18	74	75	106	150	161	172	64	124
9502	Df(2L)BSC142	96	130.108	2	188	4
24376	Df(1)BSC352	96	72.5396	4	103	196	40	45
27372	Df(3L)BSC800	96	33.9411	2	120	72
27577	Df(3L)BSC816	96.3	110.244	10	164	193	213	1	4	9	13	24	42	300
25416	Df(1)BSC582	99.875	48.9152	8	82	92	42	210	102	108	73	90
8105	Df(3R)ED6232	102.7	36.5272	10	61	89	121	128	135	140	42	67	100	144
8035	Df(1)ED7294	104.5	46.7291	10	151	216	60	85	115	98	86	86	74	74
9077	Df(3R)ED5330	105.375	51.1355	8	60	63	115	130	39	200	112	124
7768	Df(1)Exel7468	105.4	52.4832	10	28	65	115	125	135	150	210	69	71	86
7744	Df(2L)Exel6277	105.5	116.275	10	7	14	25	47	57	27	62	264	272	280
3650	Df(3L)M21	105.857	70.8083	7	44	84	92	37	111	124	249
7983	Df(3R)Exel7328	110	60.6374	10	30	38	42	69	128	134	137	145	185	192
24990	Df(3R)BSC486	114.25	54.2425	4	43	103	145	166
27359	Df(2R)BSC787	115.9	9.75762	10	105	120	125	107	107	106	110	124	125	130
8954	Df(1)ED7374	117.7	51.642	10	35	150	90	111	153	153	217	108	83	77
9700	Df(3L)BSC223	122	65.0961	5	74	92	178	61	205
7084	Df(4)O2	126	17.6068	7	114	116	119	120	123	125	165
24516	Df(3R)ED50003	128.286	77.3902	7	35	104	192	205	22	139	201
7591	Df(3L)Exel6112	130.4	69.4889	10	175	200	220	25	36	48	140	145	155	160
26574	Df(1)BSC722	146.667	34.1223	3	111	150	179
26848	Df(3R)BSC750	149.333	60.1775	3	180	188	80
24407	Df(2R)BSC383	169.333	40.501	3	133	162	213
24953	Df(3L)BSC449	188.333	61.0123	9	125	129	140	145	255	256	257	240	148
24142	Df(3R)ED6346	208	38.4318	3	165	220	239
9215	Df(3R)ED5495	209.5	26.6646	4	175	210	213	240
24980	Df(3R)BSC476	221.333	10.2632	3	210	224	230
	Total Mean	41.5061
	Total Std Dev	34.701

## Sheet: CJ10 VERIFICATION
BLStock#	DfName	AVERAGE	STDEV	N	Animal1	Animal2	Animal3	Animal4	Animal5	Animal6	Animal7	Animal8	Animal9	Animal10	Animal11	Animal12	Animal13	Animal14	Animal15
167	Df(2L)TW161	154	90.5097	2	90	218
997	Df(3L)AC1	117	23.2271	5	101	131	133	136	84
1469	Df(2L)J39	7.13333	7.18994	15	5	8	11	13	0	25	3	5	5	6	8	0	18	0	0
2155	Df(3R)A113	113	43.3205	4	121	50	134	147
2471	Df(2R)M60E	10.7857	11.2262	14	0	0	14	5	8	10	14	21	25	36	0	0	0	18
3084	Df(2L)ast2	41.9	47.8318	10	36	61	84	0	2	0	2	15	79	140
3180	Df(2L)H20	27.5	34.6995	10	47	8	8	8	9	24	24	120	14	13
3469	Df(2R)PK1	84	48.4412	12	105	178	16	121	7	54	72	52	80	92	100	131
3650	Df(3L)M21	23.25	40.7216	4	0	0	9	84
3678	Df(3R)sbd45	0	#DIV/0!	1	0
6609	Df(2R)BSC19	77	29.4347	6	36	127	67	72	78	82
6647	Df(2R)BSC22	51.2308	44.8593	13	14	0	3	15	85	100	140	8	16	60	63	80	82
6755	Df(3L)BSC23	6.625	11.6489	8	0	0	0	0	3	34	10	6
6780	Df(2R)14H10W-35	69.5	52.3479	6	34	79	160	19	35	90
7443	Df(3R)BSC47	30	21.0119	5	14	14	25	65	32
7492	Df(2L)Exel6005	36	39.5446	10	0	0	5	79	28	0	30	30	78	110
7544	Df(2R)Exel6062	56.2667	49.287	15	6	26	25	28	29	48	50	115	70	40	5	0	127	133	142
7571	Df(3L)Exel6092	260.1	100.806	10	113	183	253	300	300	189	220	233	330	480
7585	Df(3L)Exel6106	10.5	9.94987	4	2	3	14	23
7591	Df(3L)Exel6112	162.375	59.3992	8	131	270	75	220	140	154	170	139
7675	Df(3R)Exel6196	124.75	107.171	8	5	6	46	58	175	255	203	250
7688	Df(3R)Exel6210	103.667	84.5365	12	110	203	296	14	36	49	72	120	55	185	36	68
7749	Df(2R)Exel6284	40.6	20.0574	5	10	38	41	49	65
8029	Df(3R)ED5577	9.33333	4.72582	3	4	11	13
8059	Df(3L)ED208	84	34.3395	6	37	59	93	118	125	72
8069	Df(3L)ED4475	4	#DIV/0!	1	4
8088	Df(3L)ED4858	52.4545	50.1525	11	44	46	144	17	75	122	0	0	0	37	92
8089	Df(3L)ED230	11.8	9.1214	5	6	16	26	5	6
8685	Df(3R)ED7665	20.8667	26.2539	15	6	11	7	48	77	6	82	6	6	6	6	17	2	17	16
8906	Df(2L)ED678	72.5	17.6777	2	60	85
8921	Df(3R)ED5623	12	#DIV/0!	1	12
8935	Df(2L)ED1203	39	20.4206	3	32	62	23
8970	Df(3L)BSC113	16.2	5.26308	5	10	11	20	21	19
9060	Df(2L)ED489	17.6667	14.206	15	15	15	15	15	52	12	12	20	35	40	0	3	5	10	16
9061	Df(2L)ED793	15.9333	17.978	15	6	15	22	24	0	7	0	0	10	10	19	52	60	7	7
9067	Df(2R)ED3728	22.6667	7.84007	6	12	19	26	18	27	34
9215	Df(3R)ED5495	46.3333	33.126	3	15	43	81
9481	Df(3R)ED10639	47.8571	28.4044	7	25	47	50	69	97	12	35
9482	Df(3R)ED10642	142.5	187.383	2	10	275
9487	Df(3R)ED10845	114.571	61.8624	7	115	153	45	184	188	50	67
9508	Df(2L)BSC149	7.5	8.81287	4	0	0	13	17
9579	Df(4)ED6380	19.6667	20.7043	15	21	33	62	0	0	0	0	24	27	33	50	1	2	3	39
9610	Df(2L)BSC180	213.6	94.4209	5	56	204	253	255	300
9641	Df(2L)BSC213	55.4	20.1569	5	22	66	67	71	51
9642	Df(2L)BSC214	61	48.2563	4	13	49	54	128
9715	Df(2L)BSC240	113.214	56.9442	14	98	123	180	185	189	12	71	99	148	111	139	150	28	52
9718	Df(2L)BSC244	140.545	84.8473	11	114	198	300	6	157	178	68	165	64	74	222
23662	Df(2L)BSC277	29.875	36.5335	8	0	2	7	25	12	19	78	96
23665	Df(2R)BSC280	55	#DIV/0!	1	55
23666	Df(2R)BSC281	101.75	73.0588	4	154	160	3	90
24124	Df(2L)ED7853	51.6667	40.6235	6	71	13	18	27	62	119
24132	Df(2L)ED629	14.2	10.5494	10	9	13	25	6	14	38	3	5	12	17
24135	Df(2L)ED8142	27.1429	24.1622	7	0	20	48	52	4	10	56
24335	Df(2R)BSC267	33.5333	17.912	15	27	31	32	34	39	42	9	15	20	30	32	36	33	33	90
24385	Df(2R)BSC361	156.6	54.4592	5	90	110	174	191	218
24407	Df(2R)BSC383	10	10.5594	5	17	24	0	0	9
24626	Df(2L)ED50001	109.1	134.14	10	0	0	0	42	66	68	300	300	300	15
24909	Df(3R)BSC321	56	46.3157	8	75	79	96	97	98	0	0	3
24914	Df(3L)BSC410	73.5	50.2046	2	38	109
24933	Df(2R)BSC429	41.5	29.1033	4	12	31	42	81
24946	Df(3L)BSC442	56.8	52.1987	5	22	54	17	45	146
24958	Df(2L)BSC454	65.1429	87.682	14	157	160	0	0	0	0	0	13	52	55	67	16	92	300
24959	Df(2L)BSC455	30.5	24.7487	2	13	48
24973	Df(3R)BSC469	124	#DIV/0!	1	124
24990	Df(3R)BSC486	277	32.5269	2	254	300
25005	Df(3R)BSC501	127.25	21.1404	4	97	131	135	146
25075	Df(3R)BSC547	150.667	85.4478	3	52	200	200
25430	Df(2R)BSC597	25.9	43.5008	10	0	0	0	0	0	135	2	25	39	58
25431	Df(2R)BSC598	78.8	67.0254	10	151	171	3	4	5	18	72	102	121	141
26513	Df(2R)BSC661	88.3846	61.7624	13	30	49	84	116	166	20	31	5	58	101	138	162	189
26516	Df(2R)BSC664	187	#DIV/0!	1	187
26529	Df(3R)BSC677	39	34.6795	7	5	6	60	64	19	23	96
26533	Df(3R)BSC681	101.5	139.115	4	4	96	300	6
26828	Df(3L)BSC730	66.0769	84.26	13	19	19	172	208	245	5	17	19	28	71	7	7	42
26836	Df(2L)BSC768	12	#DIV/0!	1	12
27347	Df(3L)BSC775	70.5385	64.8301	13	28	51	51	51	51	69	5	7	21	119	79	147	238
27353	Df(2L)BSC781	28.3333	30.0389	3	10	63	12
27365	Df(3R)BSC793	62.3333	51.9262	3	7	70	110
